# Supplementary material for: [μ-1,2-Bis(4-pyrid­yl)ethene-κ2 N:N′]bis­[aqua­(pyridine-2,6-dicarboxyl­ato-κ3 O 2,N,O 6)copper(II)] dihydrate
Source: Acta Crystallogr Sect E Struct Rep Online. 2011 May 20;67(Pt 6):m775. doi: 10.1107/S1600536811018411 (PMC3120317; doi:10.1107/S1600536811018411)
Supplement: Supplementary file 2 [file e-67-0m775-Isup2.hkl]

# 
# h,k,l, Fc-squared, Fo-squared, sigma(Fo-squared) and status flag 
# 
data_I
_shelx_title ' fb02m in P-1' 
_shelx_refln_list_code          4 
_shelx_F_calc_maximum      197.09 
_exptl_crystal_F_000       362.00 
_reflns_d_resolution_high  0.8372 
 
loop_ 
 _symmetry_equiv_pos_as_xyz 
 'x, y, z' 
 '-x, -y, -z' 
 
_cell_length_a     5.2616 
_cell_length_b     7.9316 
_cell_length_c    16.8063 
_cell_angle_alpha  89.183 
_cell_angle_beta   84.541 
_cell_angle_gamma  72.557 
 
_shelx_F_squared_multiplier     1.000 
 
loop_ 
 _refln_index_h 
 _refln_index_k 
 _refln_index_l 
 _refln_F_squared_calc 
 _refln_F_squared_meas 
 _refln_F_squared_sigma 
 _refln_observed_status 
   1   0   0     6762.55     7037.38    138.72 o 
   2   0   0      297.71      341.91      7.38 o 
   3   0   0       50.39       50.22      4.32 o 
   4   0   0       76.99       75.87     13.15 o 
   5   0   0       21.70       20.42      8.68 o 
  -5   1   0        6.17       10.05      8.63 o 
  -4   1   0      335.77      348.18      9.80 o 
  -3   1   0     1248.80     1203.29     18.12 o 
  -2   1   0      574.22      487.17     17.42 o 
  -1   1   0       20.56       15.39      1.67 o 
   0   1   0      347.31      202.37      4.12 o 
   2   1   0     1132.26     1161.99     32.80 o 
   3   1   0      679.56      706.75     24.19 o 
   4   1   0      674.13      655.84     41.62 o 
   5   1   0       68.91       57.39      8.74 o 
   6   1   0       85.88       97.58     12.03 o 
  -5   2   0       56.08       85.17     10.91 o 
  -4   2   0      197.75      178.56     12.41 o 
  -3   2   0      379.54      360.98     18.87 o 
  -2   2   0      329.75      317.86     10.76 o 
  -1   2   0        0.76        4.57      1.59 o 
   0   2   0       41.98       70.38      4.00 o 
   1   2   0      336.18      292.49      5.74 o 
   2   2   0     3092.26     3399.88    190.98 o 
   3   2   0     3480.82     3916.78    106.38 o 
   4   2   0      725.82      656.58     21.70 o 
   5   2   0        0.68       -3.98      6.28 o 
   6   2   0       30.07       28.98      9.78 o 
  -5   3   0       38.49       45.87     10.04 o 
  -4   3   0        5.22        7.36      6.75 o 
  -3   3   0       25.31       23.66      3.28 o 
  -2   3   0       16.97       20.67      2.69 o 
  -1   3   0      899.68      860.56     14.07 o 
   0   3   0      359.80      362.63      5.10 o 
   1   3   0      584.01      546.12     24.02 o 
   2   3   0       46.49       32.00      3.13 o 
   3   3   0      126.54      178.18     11.01 o 
   4   3   0        7.47       14.51      9.26 o 
   5   3   0       10.01       17.99      6.92 o 
   6   3   0       99.49       78.26     10.40 o 
  -4   4   0       26.66       43.26     18.12 o 
  -3   4   0       85.91       91.89      5.24 o 
  -2   4   0      383.15      375.57      6.44 o 
  -1   4   0     1712.85     1822.80     26.82 o 
   0   4   0      406.12      428.81      7.78 o 
   1   4   0     1039.68     1086.54     10.93 o 
   2   4   0        6.99       14.69      3.66 o 
   3   4   0      538.28      638.29     28.23 o 
   4   4   0      305.49      313.86      6.86 o 
   5   4   0      113.16      107.22      9.98 o 
   6   4   0      153.97      161.10     12.14 o 
  -4   5   0       71.89       92.74      7.97 o 
  -3   5   0      200.33      194.57      9.21 o 
  -2   5   0       69.28       70.12      4.73 o 
  -1   5   0      144.03      143.64      9.61 o 
   0   5   0      134.24      157.86      6.79 o 
   1   5   0      165.97      156.01      8.00 o 
   2   5   0      239.77      253.32      8.51 o 
   3   5   0     2697.93     2920.67     26.56 o 
   4   5   0      455.27      475.65     14.77 o 
   5   5   0      715.68      639.69     20.89 o 
   6   5   0       21.33       39.62      9.65 o 
  -3   6   0        0.61       23.76     12.63 o 
  -2   6   0        0.62        4.33      7.09 o 
  -1   6   0       99.86      107.35      6.10 o 
   0   6   0      125.67      130.55      6.06 o 
   1   6   0     1637.01     1602.28     77.82 o 
   2   6   0     1716.08     1810.49     38.99 o 
   3   6   0      288.42      339.02      7.65 o 
   4   6   0       87.80       97.90     17.86 o 
   5   6   0       49.47       49.81      9.42 o 
  -2   7   0       59.01       77.64      9.78 o 
  -1   7   0      177.88      155.33     11.61 o 
   0   7   0      310.82      270.71     14.23 o 
   1   7   0      148.36      142.98     10.34 o 
   2   7   0        1.16        7.53      6.50 o 
   3   7   0        1.95        2.10      6.11 o 
   4   7   0       37.35       32.23      7.18 o 
   5   7   0      250.27      278.19     17.48 o 
  -1   8   0        0.37       12.37      8.34 o 
   0   8   0       31.74       26.29      8.46 o 
   1   8   0       10.86        9.81      6.66 o 
   2   8   0       84.86       71.85      9.00 o 
   3   8   0       65.00       63.21      8.49 o 
   4   8   0      477.11      480.16     18.99 o 
   0   9   0       43.00       40.85     10.85 o 
   1   9   0      161.52      131.46     12.18 o 
   2   9   0      223.11      207.80     14.54 o 
   3   9   0      151.71      147.64     12.24 o 
  -3  -9   1       82.74       72.65     10.83 o 
  -2  -9   1        7.65        4.02      7.64 o 
  -1  -9   1        7.89       17.27      9.55 o 
   0  -9   1       57.14       65.28     11.06 o 
  -4  -8   1        7.73       18.64      8.12 o 
  -3  -8   1       56.82       61.36      8.79 o 
  -2  -8   1        2.57       -5.16      6.85 o 
  -1  -8   1        1.46       11.29      6.72 o 
   0  -8   1        1.06        1.21      8.56 o 
   1  -8   1       78.32       97.74     11.22 o 
  -4  -7   1      226.51      229.19     13.06 o 
  -3  -7   1      206.69      159.90     10.25 o 
  -2  -7   1     1422.68     1373.52     29.58 o 
  -1  -7   1      951.00      922.93     24.38 o 
   0  -7   1        7.42        8.68      7.00 o 
   1  -7   1       19.50       27.00      7.62 o 
   2  -7   1        5.29        4.18      8.00 o 
  -5  -6   1      252.50      251.41     14.31 o 
  -4  -6   1      280.56      280.88      9.37 o 
  -3  -6   1      534.69      527.49     10.27 o 
  -2  -6   1      356.46      387.21     16.73 o 
  -1  -6   1       11.31       24.97     10.59 o 
   0  -6   1      139.58      151.75      6.94 o 
   1  -6   1       98.87      101.74      6.32 o 
   2  -6   1       48.65       66.19      8.66 o 
   3  -6   1       55.26       68.36      7.32 o 
  -6  -5   1      369.53      404.72     18.62 o 
  -5  -5   1      353.30      349.76     16.38 o 
  -4  -5   1      168.60      152.46      7.83 o 
  -3  -5   1        6.71       13.84      4.18 o 
  -2  -5   1       11.60       21.42      4.51 o 
  -1  -5   1      680.98      674.08      8.11 o 
   0  -5   1      991.89     1035.41     25.76 o 
   1  -5   1     1671.58     1568.10     47.64 o 
   2  -5   1      428.94      421.10     11.07 o 
   3  -5   1       10.54       17.26     10.87 o 
   4  -5   1        8.18       16.30      8.88 o 
  -6  -4   1      130.16      147.27     12.58 o 
  -5  -4   1       70.17       74.35      9.07 o 
  -4  -4   1       11.10       31.27     10.11 o 
  -3  -4   1      922.39      959.07     15.65 o 
  -2  -4   1      799.30      766.77     15.73 o 
  -1  -4   1       52.38       57.08      4.48 o 
   0  -4   1     1562.53     1717.77     55.85 o 
   1  -4   1        0.54       11.50      3.77 o 
   2  -4   1        0.02        6.97      3.13 o 
   3  -4   1       54.40       53.38      5.92 o 
   4  -4   1       30.18       35.58      6.25 o 
  -6  -3   1       21.47       19.12      8.55 o 
  -5  -3   1       37.14       47.22      8.16 o 
  -4  -3   1      505.83      487.28     10.56 o 
  -3  -3   1      585.89      616.95     10.56 o 
  -2  -3   1      690.66      700.86     10.96 o 
  -1  -3   1     1209.78     1384.72     10.12 o 
   0  -3   1      134.59      156.36      4.83 o 
   1  -3   1        3.53       10.16      1.95 o 
   2  -3   1      552.39      533.00      7.02 o 
   3  -3   1        4.91        9.61      5.77 o 
   4  -3   1       37.06       32.91      8.57 o 
   5  -3   1        0.53        4.52      9.48 o 
  -6  -2   1       64.54       58.86     10.97 o 
  -5  -2   1       86.16       76.72      8.41 o 
  -4  -2   1       44.35       70.58      9.79 o 
  -3  -2   1      556.39      622.94      9.25 o 
  -2  -2   1      128.86      139.92      9.56 o 
  -1  -2   1     2561.54     2596.42     69.89 o 
   0  -2   1       49.45       69.76      2.04 o 
   1  -2   1      419.36      389.61      6.45 o 
   2  -2   1      454.73      413.90     12.95 o 
   3  -2   1      303.45      300.84      8.60 o 
   4  -2   1      187.78      190.96     24.31 o 
   5  -2   1        6.41       19.58     10.09 o 
  -6  -1   1       30.77       42.09     11.03 o 
  -5  -1   1        7.64        4.93      7.56 o 
  -4  -1   1      104.74      111.10     14.12 o 
  -3  -1   1      865.65      929.64     20.56 o 
  -2  -1   1      852.09      808.47     23.81 o 
  -1  -1   1     1397.16     1301.16     18.76 o 
   0  -1   1     5821.29     6635.66     33.85 o 
   1  -1   1      854.54      958.47     10.90 o 
   2  -1   1        0.15       12.09      1.98 o 
   3  -1   1      171.25      172.66      8.24 o 
   4  -1   1      154.75      151.54      7.28 o 
   5  -1   1       44.44       38.27      9.69 o 
  -5   0   1       32.82       41.37      9.87 o 
  -4   0   1      417.94      392.87     12.46 o 
  -3   0   1     1506.15     1458.00     50.00 o 
  -2   0   1      870.10      838.23     10.94 o 
  -1   0   1     3445.37     3610.86     38.90 o 
   0   0   1        5.78        1.95      1.65 o 
   1   0   1      230.04      201.83      6.92 o 
   2   0   1       51.87       61.47      3.47 o 
   3   0   1      758.43      683.78     29.95 o 
   4   0   1      679.31      608.85     20.60 o 
   5   0   1      187.69      192.39     13.83 o 
  -5   1   1       18.32       14.83      8.70 o 
  -4   1   1      201.06      207.47      7.76 o 
  -3   1   1      474.13      444.41     14.44 o 
  -2   1   1      191.27      194.73      3.72 o 
  -1   1   1     1370.96     1573.68     38.34 o 
   0   1   1     4118.32     4183.38     49.32 o 
   1   1   1      163.66      180.04      3.65 o 
   2   1   1      125.78      134.26      4.84 o 
   3   1   1     3052.17     3216.19    128.89 o 
   4   1   1       52.29       80.55      6.08 o 
   5   1   1        1.86        4.82      7.21 o 
   6   1   1       84.67       75.80     11.72 o 
  -5   2   1       32.26       17.10      9.32 o 
  -4   2   1        0.04        3.20      7.51 o 
  -3   2   1        4.49       13.37      3.06 o 
  -2   2   1        2.89       11.76      2.85 o 
  -1   2   1     1724.96     1662.42     10.14 o 
   0   2   1      986.79      952.52      8.36 o 
   1   2   1     4294.77     4836.18     77.48 o 
   2   2   1       70.29       73.18      3.56 o 
   3   2   1        1.52        8.15      2.45 o 
   4   2   1       32.41       28.05      5.85 o 
   5   2   1       54.60       69.18     17.85 o 
   6   2   1        7.20        9.55      9.06 o 
  -5   3   1        6.19       10.21     10.28 o 
  -4   3   1       57.53       64.33      5.83 o 
  -3   3   1      109.20      103.82      5.41 o 
  -2   3   1      536.68      514.80      6.94 o 
  -1   3   1      544.41      465.69      7.63 o 
   0   3   1      378.31      417.37      5.31 o 
   1   3   1        8.31       17.32      1.97 o 
   2   3   1       34.12       27.66      2.78 o 
   3   3   1      690.63      696.65     11.35 o 
   4   3   1      418.37      380.29      9.62 o 
   5   3   1      134.50      150.01     23.50 o 
   6   3   1       12.15       20.42      8.91 o 
  -4   4   1       93.53       93.63      9.65 o 
  -3   4   1       55.27       52.48      3.70 o 
  -2   4   1       75.76       74.72      3.49 o 
  -1   4   1      404.53      412.83      6.95 o 
   0   4   1     1764.06     1900.80     36.16 o 
   1   4   1     1067.77     1078.25     46.90 o 
   2   4   1     2172.04     2287.02     22.38 o 
   3   4   1      995.33     1034.13     52.18 o 
   4   4   1      275.81      281.02      8.60 o 
   5   4   1      124.22      164.74     19.39 o 
   6   4   1       17.16       30.35      8.51 o 
  -4   5   1        4.51       31.81     10.91 o 
  -3   5   1        2.18       12.37      5.92 o 
  -2   5   1        6.50       17.06      3.12 o 
  -1   5   1      506.87      497.77     11.71 o 
   0   5   1      960.09      961.42     10.20 o 
   1   5   1      618.62      594.71     10.47 o 
   2   5   1     1123.47     1199.27     41.96 o 
   3   5   1       11.75       23.45      4.93 o 
   4   5   1       38.85       50.53      4.97 o 
   5   5   1       41.78       55.35      6.11 o 
   6   5   1      224.38      203.16     13.50 o 
  -3   6   1      119.74      118.33     12.14 o 
  -2   6   1       68.49       82.88     11.97 o 
  -1   6   1       99.74       98.70     13.28 o 
   0   6   1      279.73      271.52      8.05 o 
   1   6   1        1.39       13.22      9.78 o 
   2   6   1      196.06      225.11     19.18 o 
   3   6   1     1666.62     1768.00     42.96 o 
   4   6   1      223.34      238.05      7.27 o 
   5   6   1      103.17      106.63      7.72 o 
  -2   7   1       32.17       33.71      8.64 o 
  -1   7   1       36.90       39.50      8.07 o 
   0   7   1       10.06       12.32      6.42 o 
   1   7   1       63.41       66.05      8.18 o 
   2   7   1       18.18       28.28      6.44 o 
   3   7   1        3.14       -4.01      6.35 o 
   4   7   1      513.55      518.78     17.94 o 
   5   7   1       23.66       43.88     19.34 o 
  -1   8   1       54.58       63.22      9.70 o 
   0   8   1      153.26      133.82     11.43 o 
   1   8   1      224.60      182.83     12.23 o 
   2   8   1       40.81       49.59      8.06 o 
   3   8   1      113.54      122.49     10.17 o 
   4   8   1       36.43       50.96      9.51 o 
   1   9   1       71.35       57.77      9.56 o 
   2   9   1       39.22       24.94      8.68 o 
   3   9   1       42.51       38.82      8.94 o 
  -3  -9   2      186.32      184.68     13.27 o 
  -2  -9   2      107.20       88.77      9.92 o 
  -1  -9   2       45.78       34.31      9.36 o 
  -4  -8   2      170.02      175.35     12.51 o 
  -3  -8   2      206.26      230.17     12.96 o 
  -2  -8   2       10.17       13.04      7.22 o 
  -1  -8   2       10.62       10.80      7.62 o 
   0  -8   2       64.67       73.83      9.96 o 
   1  -8   2       37.72       41.54      8.75 o 
  -5  -7   2      177.03      156.82     11.97 o 
  -4  -7   2       98.75      104.89     27.37 o 
  -3  -7   2        7.35       28.76     11.91 o 
  -2  -7   2      352.62      387.76     45.57 o 
  -1  -7   2       94.31      122.19     17.17 o 
   0  -7   2      109.61      128.32      7.02 o 
   1  -7   2       98.76      107.85     16.23 o 
   2  -7   2       53.55       83.77     25.91 o 
  -5  -6   2      152.04      148.92     11.92 o 
  -4  -6   2       88.37      104.23     13.67 o 
  -3  -6   2      119.78      106.60      5.12 o 
  -2  -6   2      562.37      584.94     11.85 o 
  -1  -6   2     1052.02     1017.73     15.30 o 
   0  -6   2      229.83      227.97     10.24 o 
   1  -6   2      147.78      152.18      7.34 o 
   2  -6   2       39.92       46.01      5.95 o 
   3  -6   2        7.52       17.14      6.98 o 
  -5  -5   2       95.56      121.08     10.70 o 
  -4  -5   2      318.70      320.34      7.69 o 
  -3  -5   2     1248.84     1236.56     16.79 o 
  -2  -5   2     1007.32     1073.62     16.72 o 
  -1  -5   2      532.35      550.53     10.21 o 
   0  -5   2      179.65      181.03      6.67 o 
   1  -5   2        0.23        5.47      4.02 o 
   2  -5   2        3.79       12.38      5.28 o 
   3  -5   2       74.17       68.82      6.84 o 
   4  -5   2       23.84       38.35     10.63 o 
  -6  -4   2      129.53      147.16     12.65 o 
  -5  -4   2       88.35       90.35      9.78 o 
  -4  -4   2      231.59      254.40      7.04 o 
  -3  -4   2      221.72      177.62     13.84 o 
  -2  -4   2      338.90      330.65      7.62 o 
  -1  -4   2       67.84       68.84      5.67 o 
   0  -4   2      483.22      485.92      5.76 o 
   1  -4   2      465.07      419.97     14.44 o 
   2  -4   2      300.49      271.07     10.52 o 
   3  -4   2       51.42       52.53      5.98 o 
   4  -4   2        4.86       20.60      8.64 o 
  -6  -3   2      196.66      202.36     13.77 o 
  -5  -3   2       42.26       57.09      8.67 o 
  -4  -3   2       23.00       36.51      6.24 o 
  -3  -3   2       24.61       40.61      4.67 o 
  -2  -3   2     1747.11     2052.47     17.86 o 
  -1  -3   2        4.27       13.26      8.35 o 
   0  -3   2     2338.68     2356.25     28.45 o 
   1  -3   2     1340.39     1313.00     17.59 o 
   2  -3   2       26.25       33.77      5.00 o 
   3  -3   2        4.79        2.58      5.26 o 
   4  -3   2       12.99       17.39      5.24 o 
   5  -3   2       18.73       26.42     10.26 o 
  -6  -2   2        4.46       11.54      9.62 o 
  -5  -2   2       85.94       79.56      9.02 o 
  -4  -2   2      143.59      155.81     15.39 o 
  -3  -2   2     1025.20     1138.65     24.54 o 
  -2  -2   2     5920.19     6947.01    129.07 o 
  -1  -2   2      646.59      782.39     11.55 o 
   0  -2   2      228.89      311.14     12.09 o 
   1  -2   2     1200.10     1165.84     12.70 o 
   2  -2   2      883.07      827.39     29.07 o 
   3  -2   2       71.92       72.08      5.23 o 
   4  -2   2      267.08      250.92     23.68 o 
   5  -2   2       82.05       96.73      9.98 o 
  -6  -1   2      271.71      294.73     18.14 o 
  -5  -1   2     1057.50     1008.12     27.68 o 
  -4  -1   2      710.79      728.03     12.26 o 
  -3  -1   2     1581.92     1655.16     54.36 o 
  -2  -1   2      257.09      287.14      4.14 o 
  -1  -1   2       71.11       58.93      2.82 o 
   0  -1   2     1696.08     2022.14     18.31 o 
   1  -1   2     7750.78     7831.89    144.94 o 
   2  -1   2     1998.01     1895.79     27.56 o 
   3  -1   2      483.05      492.89     32.83 o 
   4  -1   2      231.72      229.78      8.76 o 
   5  -1   2       34.15       53.85     15.81 o 
  -5   0   2       46.49       63.13      9.48 o 
  -4   0   2      150.71      138.61      9.94 o 
  -3   0   2       89.37       94.24      7.38 o 
  -2   0   2      336.45      283.76      4.12 o 
  -1   0   2        3.46        6.84      1.66 o 
   0   0   2     5426.52     6061.59    122.87 o 
   1   0   2     4015.47     4237.05     99.43 o 
   2   0   2     1122.19      971.14     16.13 o 
   3   0   2       77.51       95.06      8.20 o 
   4   0   2       14.25       28.97      4.66 o 
   5   0   2        0.41       -1.76      8.41 o 
  -5   1   2        1.42       18.73      8.81 o 
  -4   1   2       17.46       16.67      6.65 o 
  -3   1   2     2161.64     2140.69     39.84 o 
  -2   1   2     2190.82     2160.85     39.77 o 
  -1   1   2     1759.94     1830.60     17.88 o 
   0   1   2       41.88       16.79      2.84 o 
   1   1   2        8.02        6.52      2.18 o 
   2   1   2      564.06      532.96      8.74 o 
   3   1   2      440.42      422.94     15.56 o 
   4   1   2      970.12      966.74     15.60 o 
   5   1   2       75.59      101.71     28.12 o 
   6   1   2        2.14       20.14     10.71 o 
  -5   2   2       16.48       21.39      9.20 o 
  -4   2   2       32.40       25.91      7.48 o 
  -3   2   2      207.95      181.27      5.93 o 
  -2   2   2       56.15       44.23      2.60 o 
  -1   2   2       97.02      118.70      2.87 o 
   0   2   2      656.20      650.64      5.93 o 
   1   2   2     3072.62     3609.72     38.80 o 
   2   2   2      535.77      666.70     17.83 o 
   3   2   2      585.52      534.09      6.79 o 
   4   2   2      375.71      372.45     31.49 o 
   5   2   2       81.87       78.77      9.33 o 
   6   2   2        1.51        0.76      9.82 o 
  -4   3   2       35.95       46.53      8.89 o 
  -3   3   2        5.10       15.82      5.15 o 
  -2   3   2      131.06      133.52      3.96 o 
  -1   3   2     1283.75     1195.53     28.67 o 
   0   3   2      429.49      401.46      8.51 o 
   1   3   2     2771.84     3019.33     24.73 o 
   2   3   2      909.42      992.29     33.03 o 
   3   3   2       11.37       10.40      3.49 o 
   4   3   2      165.18      191.93      8.19 o 
   5   3   2       45.52       60.66     18.11 o 
   6   3   2        4.02       10.56      8.31 o 
  -4   4   2       16.69       15.87      7.79 o 
  -3   4   2       25.58       25.98      3.58 o 
  -2   4   2      330.20      335.04      6.22 o 
  -1   4   2     2145.84     2155.27     38.26 o 
   0   4   2     4682.79     5272.50     98.89 o 
   1   4   2      500.04      551.57      9.27 o 
   2   4   2      190.80      212.62      4.87 o 
   3   4   2      322.44      327.75      8.02 o 
   4   4   2      562.54      604.15     12.42 o 
   5   4   2      299.62      307.40     10.56 o 
   6   4   2      347.65      302.56     15.97 o 
  -3   5   2      282.52      265.44      7.77 o 
  -2   5   2      185.95      186.13      5.29 o 
  -1   5   2      143.54      144.46      4.36 o 
   0   5   2       29.02       37.94      4.01 o 
   1   5   2        4.05       15.91      3.80 o 
   2   5   2      870.69      914.60     29.91 o 
   3   5   2     1961.73     1987.00     28.05 o 
   4   5   2      386.41      388.89     10.11 o 
   5   5   2      258.03      259.71      9.22 o 
   6   5   2       29.18       30.80      9.49 o 
  -3   6   2       14.01        0.94      9.88 o 
  -2   6   2        9.32       24.70      5.15 o 
  -1   6   2       36.53       30.57      5.13 o 
   0   6   2      474.44      471.51     16.39 o 
   1   6   2      431.88      456.80     10.15 o 
   2   6   2     1916.95     2064.75     51.28 o 
   3   6   2     1181.08     1193.27     36.29 o 
   4   6   2      110.00      102.32     10.10 o 
   5   6   2        8.28       28.38      7.85 o 
  -2   7   2       21.58       32.30      8.30 o 
  -1   7   2      175.32      174.28     12.20 o 
   0   7   2      340.24      341.93     15.01 o 
   1   7   2       64.34       60.60      7.55 o 
   2   7   2       53.16       67.11      7.65 o 
   3   7   2       41.09       50.03      4.50 o 
   4   7   2       21.58       22.89      6.42 o 
   5   7   2      171.28      167.52     14.61 o 
  -1   8   2        1.07        9.62      8.23 o 
   0   8   2       23.87       15.99      7.92 o 
   1   8   2       48.75       39.68      8.14 o 
   2   8   2      347.71      337.07     16.08 o 
   3   8   2      145.39      152.09     11.27 o 
   4   8   2      323.01      305.68     15.97 o 
   1   9   2      144.59      111.99     11.21 o 
   2   9   2      151.71      150.00     12.55 o 
   3   9   2      216.88      234.26     15.16 o 
  -3  -9   3      218.05      209.11     14.56 o 
  -2  -9   3        1.95       16.70      8.35 o 
  -1  -9   3        1.37       10.22      9.21 o 
  -3  -8   3       40.49       45.79      8.60 o 
  -2  -8   3       18.90       13.64      7.14 o 
  -1  -8   3       82.37       65.64      9.72 o 
   0  -8   3       58.98       66.23      9.40 o 
   1  -8   3       47.50       58.01      9.61 o 
  -5  -7   3        0.70       17.82     10.80 o 
  -4  -7   3       73.16       84.30      9.34 o 
  -3  -7   3       92.83      108.56      8.09 o 
  -2  -7   3      797.49      830.57     27.38 o 
  -1  -7   3      913.11      845.56     15.36 o 
   0  -7   3      280.23      283.71      9.75 o 
   1  -7   3        5.78        2.77      7.49 o 
   2  -7   3        2.28       18.21     10.25 o 
  -5  -6   3      251.61      216.02     13.74 o 
  -4  -6   3     1401.09     1259.91     62.52 o 
  -3  -6   3      464.68      468.43     11.14 o 
  -2  -6   3      960.31     1008.29     15.83 o 
  -1  -6   3        7.60       15.14      5.34 o 
   0  -6   3       74.75       81.62      6.01 o 
   1  -6   3       11.11       20.21      4.88 o 
   2  -6   3      177.08      163.63      8.21 o 
   3  -6   3       42.11       49.09      6.68 o 
  -5  -5   3      344.77      333.57     16.42 o 
  -4  -5   3       14.02       25.07      5.37 o 
  -3  -5   3       27.74       43.95      7.91 o 
  -2  -5   3        7.97       12.99      4.39 o 
  -1  -5   3      229.64      221.92      6.79 o 
   0  -5   3      802.17      757.88     12.99 o 
   1  -5   3      386.41      354.49     13.35 o 
   2  -5   3      338.82      325.25     15.20 o 
   3  -5   3       52.25       53.28      6.62 o 
   4  -5   3        0.01        0.93      6.84 o 
  -6  -4   3       52.62       66.78     10.59 o 
  -5  -4   3       22.85       30.76      7.94 o 
  -4  -4   3        0.18       -3.89      4.89 o 
  -3  -4   3      410.01      391.55      7.30 o 
  -2  -4   3      153.63      122.89      4.97 o 
  -1  -4   3        5.01       10.04      2.18 o 
   0  -4   3      188.91      158.67      5.79 o 
   1  -4   3       20.59       24.13      4.77 o 
   2  -4   3       15.45       19.60      4.70 o 
   3  -4   3       41.51       41.97      5.77 o 
   4  -4   3       28.15       20.99      6.86 o 
  -6  -3   3       34.28       30.96      9.95 o 
  -5  -3   3        3.80        4.84      7.32 o 
  -4  -3   3       38.39       41.19      9.18 o 
  -3  -3   3     1274.28     1287.61     25.37 o 
  -2  -3   3     5397.27     6204.42    239.71 o 
  -1  -3   3     1209.01     1225.10     44.43 o 
   0  -3   3      168.38      160.02      9.17 o 
   1  -3   3       20.83       20.46      3.20 o 
   2  -3   3      216.75      196.04      7.27 o 
   3  -3   3       88.78       82.04      6.08 o 
   4  -3   3      123.29      116.79     11.55 o 
   5  -3   3       31.19       47.90      7.72 o 
  -6  -2   3      146.78      125.94     11.98 o 
  -5  -2   3      609.52      583.13     20.82 o 
  -4  -2   3       15.75       29.02      4.84 o 
  -3  -2   3      678.86      741.09     13.10 o 
  -2  -2   3        2.90        3.76      3.10 o 
  -1  -2   3        8.78       14.20      2.28 o 
   0  -2   3      270.15      249.70      5.44 o 
   1  -2   3     2656.42     2302.41    129.97 o 
   2  -2   3       21.54       14.30      3.49 o 
   3  -2   3       86.11       69.79      4.99 o 
   4  -2   3      138.26      131.36      7.39 o 
   5  -2   3        1.88       17.80      8.55 o 
  -5  -1   3      174.86      161.80     11.72 o 
  -4  -1   3        9.64       20.78      6.51 o 
  -3  -1   3      500.90      547.14     18.85 o 
  -2  -1   3      278.33      304.25      5.27 o 
  -1  -1   3     2285.35     2592.65     66.71 o 
   0  -1   3     9732.87     9331.76     94.13 o 
   1  -1   3    38844.60    36092.11    587.33 o 
   2  -1   3     1521.28     1482.16     65.96 o 
   3  -1   3       53.43       56.77      4.78 o 
   4  -1   3       38.69       52.90      7.15 o 
   5  -1   3       94.85       93.35      6.99 o 
  -5   0   3        1.78        1.92      8.79 o 
  -4   0   3       12.56       10.11      5.62 o 
  -3   0   3     2157.31     2229.58     44.95 o 
  -2   0   3     2585.13     2918.68     47.75 o 
  -1   0   3      455.46      425.81      5.44 o 
   0   0   3        6.68        0.93      1.10 o 
   1   0   3     2221.48     2383.74     13.22 o 
   2   0   3        4.79        7.78      2.91 o 
   3   0   3      863.07      823.92     20.20 o 
   4   0   3      550.88      520.03     11.99 o 
   5   0   3      130.99      121.77     12.93 o 
  -5   1   3       14.73       20.90      8.75 o 
  -4   1   3      399.06      376.50     15.76 o 
  -3   1   3      284.84      268.21      8.57 o 
  -2   1   3       10.99       20.16      2.11 o 
  -1   1   3      788.02      788.83     21.25 o 
   1   1   3      683.61      733.82     15.76 o 
   2   1   3      900.67      795.65     49.14 o 
   3   1   3     1474.66     1462.66     17.03 o 
   4   1   3      441.21      449.34     37.66 o 
   5   1   3       74.10       80.87      6.92 o 
   6   1   3        7.84       17.06     10.75 o 
  -5   2   3       22.40       15.20     10.11 o 
  -4   2   3       42.48       53.36      5.85 o 
  -3   2   3       26.99       38.44      5.60 o 
  -2   2   3       63.80       50.14      3.28 o 
  -1   2   3      121.17      135.36      3.01 o 
   0   2   3     1183.50     1404.97     18.30 o 
   1   2   3      870.03      907.15      9.99 o 
   2   2   3      253.56      190.25      4.93 o 
   3   2   3       34.06       38.62      4.82 o 
   4   2   3      324.85      347.96      9.42 o 
   5   2   3       87.78       96.18     19.59 o 
   6   2   3        5.07        5.88     10.53 o 
  -4   3   3      112.50      113.44      7.81 o 
  -3   3   3      305.12      282.55      9.38 o 
  -2   3   3     1056.23     1040.53     23.77 o 
  -1   3   3      479.38      451.26      5.80 o 
   0   3   3     1625.69     1883.84     30.22 o 
   1   3   3       25.14       48.65      3.22 o 
   2   3   3       38.30       54.34      2.93 o 
   3   3   3      171.66      176.28      6.02 o 
   4   3   3      923.83      957.36     15.38 o 
   5   3   3      193.63      204.13      8.41 o 
   6   3   3       55.18       60.24     10.55 o 
  -4   4   3      119.59      116.04      8.02 o 
  -3   4   3      204.55      214.91      5.79 o 
  -2   4   3      614.55      612.08     14.47 o 
  -1   4   3        0.22        4.65      2.35 o 
   0   4   3      800.16      883.08     11.68 o 
   1   4   3      586.39      652.96     18.66 o 
   2   4   3     1852.69     1911.12     34.90 o 
   3   4   3      442.57      470.19     11.82 o 
   4   4   3      953.40     1059.22     16.36 o 
   5   4   3      182.06      205.00     20.60 o 
   6   4   3       42.46       42.23      8.87 o 
  -3   5   3       34.60       50.70      5.46 o 
  -2   5   3       78.97       86.62      5.62 o 
  -1   5   3      106.87      113.53      7.09 o 
   0   5   3      872.02      799.00     15.25 o 
   1   5   3      407.82      397.53      5.62 o 
   2   5   3     1890.62     1965.04     19.79 o 
   3   5   3      749.99      807.39     11.92 o 
   4   5   3       64.28       71.76      6.74 o 
   5   5   3        0.51       16.99      5.43 o 
   6   5   3      140.98      128.14     11.98 o 
  -3   6   3        0.35       22.07     10.27 o 
  -2   6   3        1.84       12.84      4.86 o 
  -1   6   3      370.59      372.20     11.10 o 
   0   6   3      198.31      219.93     10.38 o 
   1   6   3      397.18      406.22     41.62 o 
   2   6   3       59.07       61.95      5.95 o 
   3   6   3      386.06      358.29     23.08 o 
   4   6   3       67.68       68.61      6.52 o 
   5   6   3      173.02      177.06     13.82 o 
  -2   7   3       72.07       65.11      6.98 o 
  -1   7   3        6.14        5.46      5.56 o 
   0   7   3       58.91       48.97      7.27 o 
   1   7   3       29.49       20.62      6.88 o 
   2   7   3       12.99       27.26      4.89 o 
   3   7   3       89.19       69.26      6.12 o 
   4   7   3      278.48      278.42     36.95 o 
   5   7   3      220.31      235.79     10.93 o 
  -1   8   3        0.25       -2.97      8.28 o 
   0   8   3       14.20       16.20      7.12 o 
   1   8   3      476.16      452.52     19.24 o 
   2   8   3      334.47      339.82     16.24 o 
   3   8   3      149.52      155.02     12.42 o 
   4   8   3       47.94       62.02      9.75 o 
   1   9   3      253.03      243.26     14.99 o 
   2   9   3        6.47        5.48      7.69 o 
   3   9   3       33.38       56.49      9.54 o 
  -2  -9   4       77.92       76.37     11.28 o 
  -1  -9   4        0.78        7.41      9.58 o 
  -3  -8   4      171.82      184.11     26.57 o 
  -2  -8   4      136.94      163.92     43.12 o 
  -1  -8   4      392.94      393.57     13.54 o 
   0  -8   4      135.08      136.82     11.59 o 
   1  -8   4        6.38       15.61      9.50 o 
  -5  -7   4      174.60      155.27     13.69 o 
  -4  -7   4      316.42      319.02     10.92 o 
  -3  -7   4       17.90       27.06      9.44 o 
  -2  -7   4      102.04       99.14     13.96 o 
  -1  -7   4       29.02       41.69      6.68 o 
   0  -7   4      112.64      108.70      6.89 o 
   1  -7   4       56.73       61.72     17.64 o 
   2  -7   4       45.24       46.03     12.02 o 
  -5  -6   4      508.39      471.99     20.31 o 
  -4  -6   4        2.04       12.08      5.41 o 
  -3  -6   4        0.16       12.57      4.87 o 
  -2  -6   4      285.22      330.85     13.32 o 
  -1  -6   4      282.30      260.62      8.35 o 
   0  -6   4      239.15      216.84      8.21 o 
   1  -6   4      327.54      318.50     10.27 o 
   2  -6   4      183.91      177.60     18.36 o 
   3  -6   4       23.11       25.02      6.37 o 
  -5  -5   4        9.13       22.82      8.50 o 
  -4  -5   4      232.97      236.30     13.17 o 
  -3  -5   4      412.82      441.47     10.06 o 
  -2  -5   4      475.90      502.64     10.61 o 
  -1  -5   4      688.20      617.18     11.44 o 
   0  -5   4       13.24       21.99      4.14 o 
   1  -5   4       22.17       31.76      6.41 o 
   2  -5   4       37.43       36.14      5.31 o 
   3  -5   4       53.84       66.19      6.63 o 
   4  -5   4        8.37       20.23      7.14 o 
  -5  -4   4      291.44      280.51     15.76 o 
  -4  -4   4       86.43       95.98      6.43 o 
  -3  -4   4      430.03      430.94      8.67 o 
  -2  -4   4      124.66      130.15      5.65 o 
  -1  -4   4        6.02       13.52      2.92 o 
   0  -4   4      478.05      494.01      9.76 o 
   1  -4   4      203.94      179.48     15.98 o 
   2  -4   4       56.65       56.67      5.34 o 
   3  -4   4       99.90       98.61      8.04 o 
   4  -4   4        0.65       12.98      6.24 o 
  -6  -3   4      144.59      165.92     13.74 o 
  -5  -3   4      112.75       86.84      9.96 o 
  -4  -3   4      126.10      117.76      5.38 o 
  -3  -3   4       12.01       12.79      3.01 o 
  -2  -3   4      468.29      468.80      8.04 o 
  -1  -3   4     1506.20     1511.10     26.28 o 
   0  -3   4     1053.96     1010.54     12.51 o 
   1  -3   4      301.43      229.47      6.66 o 
   2  -3   4       68.56       56.07      6.56 o 
   3  -3   4       13.64       28.34      5.70 o 
   4  -3   4        7.86       17.82      6.41 o 
   5  -3   4        0.40        8.23      7.40 o 
  -5  -2   4       50.56       49.86      8.72 o 
  -4  -2   4      310.17      300.49      9.16 o 
  -3  -2   4      728.52      710.47     14.73 o 
  -2  -2   4     3907.02     4043.63     61.07 o 
  -1  -2   4     1397.03     1240.27     34.84 o 
   0  -2   4       25.86       22.58      3.00 o 
   1  -2   4     1257.37     1317.79     26.94 o 
   2  -2   4       58.95       55.92      4.52 o 
   3  -2   4       99.97       98.45     12.31 o 
   4  -2   4      173.22      157.08      9.16 o 
   5  -2   4       97.75      115.49      9.60 o 
  -5  -1   4      388.52      384.64     17.23 o 
  -4  -1   4      199.86      176.22      7.55 o 
  -3  -1   4      876.09      901.42     11.29 o 
  -2  -1   4     2085.38     2114.05     25.73 o 
  -1  -1   4       24.96       15.83      2.66 o 
   0  -1   4      558.77      726.75      5.51 o 
   1  -1   4     4502.09     4336.06    178.96 o 
   2  -1   4     1367.06     1287.91     15.19 o 
   3  -1   4      130.33      112.83      5.85 o 
   4  -1   4      179.15      150.38      8.35 o 
   5  -1   4       58.73       72.55     12.54 o 
  -5   0   4       11.25        9.85      8.06 o 
  -4   0   4      184.90      183.65     11.12 o 
  -3   0   4        6.67       22.95      5.41 o 
  -2   0   4        0.11       14.44      3.00 o 
  -1   0   4     1374.92     1552.11     22.41 o 
   1   0   4      209.35      167.99      7.18 o 
   2   0   4      699.61      630.00     20.77 o 
   3   0   4       26.35       28.14      3.76 o 
   4   0   4      128.26      136.59     13.50 o 
   5   0   4        6.79       14.84     14.69 o 
  -5   1   4        1.67       -2.55      8.66 o 
  -4   1   4        6.19        8.78      4.92 o 
  -3   1   4      204.87      180.59      6.79 o 
  -2   1   4      243.98      246.62      4.30 o 
  -1   1   4       46.94       80.66      2.53 o 
   0   1   4     4855.13     4569.78     60.51 o 
   1   1   4        2.36        3.54      1.52 o 
   2   1   4      491.88      595.15      9.16 o 
   3   1   4       29.14       30.18      3.78 o 
   4   1   4      400.53      381.15     10.39 o 
   5   1   4       64.94       64.27      6.85 o 
   6   1   4       17.90       27.29     10.89 o 
  -5   2   4        0.29       -9.85      9.85 o 
  -4   2   4      140.42      138.43     19.50 o 
  -3   2   4      461.48      431.72      6.93 o 
  -2   2   4      151.81      140.60      3.70 o 
  -1   2   4     1239.34     1214.54     16.94 o 
   1   2   4      235.37      209.17      2.94 o 
   2   2   4      364.22      361.58      4.65 o 
   3   2   4      186.19      175.50      6.09 o 
   4   2   4      229.63      203.55     10.33 o 
   5   2   4       86.21       87.69      6.68 o 
   6   2   4       16.07       37.46     10.79 o 
  -4   3   4       71.70       83.33     13.06 o 
  -3   3   4      119.59      125.64      4.61 o 
  -2   3   4        0.79        9.24      2.55 o 
  -1   3   4      230.41      235.74      4.35 o 
   0   3   4     2931.25     3652.96     58.06 o 
   1   3   4     7587.70     8661.57    111.70 o 
   2   3   4     1843.78     1803.91     26.49 o 
   3   3   4      948.78     1001.51     13.79 o 
   4   3   4      199.19      200.58      7.59 o 
   5   3   4        6.50       12.46      5.38 o 
   6   3   4        0.45        5.38      9.44 o 
  -4   4   4       13.81       25.76      6.60 o 
  -3   4   4       71.28       93.36      5.01 o 
  -2   4   4      393.36      399.53     11.24 o 
  -1   4   4      250.07      218.67      4.67 o 
   0   4   4      948.63     1036.33     17.67 o 
   1   4   4     1055.96     1065.07     26.48 o 
   2   4   4      262.71      258.89      5.50 o 
   3   4   4       52.93       61.41      4.97 o 
   4   4   4      358.82      384.56     10.12 o 
   5   4   4      177.84      178.27      8.32 o 
   6   4   4      128.26      123.63     14.25 o 
  -3   5   4      316.42      340.13     17.62 o 
  -2   5   4      461.50      486.93      8.07 o 
  -1   5   4      401.82      362.97      9.62 o 
   0   5   4       97.67       89.57      4.24 o 
   1   5   4      125.56      131.94      4.93 o 
   2   5   4      348.86      375.82      9.35 o 
   3   5   4     2178.87     2296.87     73.28 o 
   4   5   4     1289.56     1362.93     20.97 o 
   5   5   4      294.58      290.16     14.61 o 
   6   5   4        9.24       31.46      9.52 o 
  -3   6   4        0.38       -4.09      8.99 o 
  -2   6   4       42.04       60.59      5.96 o 
  -1   6   4        3.32        9.46      5.91 o 
   0   6   4      712.07      712.02     11.23 o 
   1   6   4      171.00      176.00     11.01 o 
   2   6   4       59.77       72.35      5.45 o 
   3   6   4       13.19       24.39      4.72 o 
   4   6   4       39.47       42.62      5.60 o 
   5   6   4      141.22      165.38     10.60 o 
  -2   7   4        5.00       17.05      6.45 o 
  -1   7   4      110.97      123.47      8.76 o 
   0   7   4      206.53      198.53      8.59 o 
   1   7   4      499.44      458.86     17.71 o 
   2   7   4      415.10      402.11     29.20 o 
   3   7   4       18.81       22.43      5.27 o 
   4   7   4        0.80       13.04      5.66 o 
   5   7   4       35.06       52.40      7.41 o 
  -1   8   4        5.73       17.95      8.74 o 
   0   8   4       11.21       13.45      6.91 o 
   1   8   4       15.29       10.71      7.34 o 
   2   8   4       21.51       19.02      6.99 o 
   3   8   4      235.23      211.24     13.59 o 
   4   8   4      364.31      338.64     17.74 o 
   1   9   4      168.87      142.79     12.24 o 
   2   9   4      201.99      173.12     13.24 o 
   3   9   4      207.98      178.19     13.13 o 
  -2  -9   5        1.16       10.03     10.14 o 
  -1  -9   5        0.07        7.05      9.71 o 
  -4  -8   5       62.37       76.48     18.84 o 
  -3  -8   5        0.18       18.07      6.36 o 
  -2  -8   5       16.21       62.63     33.00 o 
  -1  -8   5        2.12       12.20      9.41 o 
   0  -8   5      138.24      150.88     14.92 o 
   1  -8   5       45.00       53.63      7.20 o 
  -4  -7   5        6.71       25.25     13.63 o 
  -3  -7   5      283.57      284.08     10.14 o 
  -2  -7   5      390.43      371.60     19.88 o 
  -1  -7   5      407.70      395.36     11.25 o 
   0  -7   5      159.60      180.57     20.82 o 
   1  -7   5       22.84       46.75      6.51 o 
   2  -7   5        0.25       20.01      9.80 o 
  -5  -6   5      112.40      122.95     13.04 o 
  -4  -6   5      514.88      524.99     13.54 o 
  -3  -6   5      205.16      195.66      8.24 o 
  -2  -6   5      655.62      662.35     13.27 o 
  -1  -6   5      244.26      235.82      8.34 o 
   0  -6   5        0.44        7.64      4.60 o 
   1  -6   5        0.12       10.16      5.04 o 
   2  -6   5       64.24       83.81      6.88 o 
   3  -6   5       27.04       32.42      7.09 o 
  -5  -5   5      432.39      402.55     13.17 o 
  -4  -5   5       52.44       85.30     14.75 o 
  -3  -5   5       32.61       40.80      3.90 o 
  -2  -5   5        0.57        9.56      4.02 o 
  -1  -5   5        7.83       15.22      7.13 o 
   0  -5   5      101.00       84.58      5.42 o 
   1  -5   5      246.77      231.30      8.56 o 
   2  -5   5       85.96       79.25      9.63 o 
   3  -5   5       24.66       21.61      8.82 o 
  -5  -4   5       61.54       60.78      9.46 o 
  -4  -4   5       74.39       85.49     14.12 o 
  -3  -4   5      662.95      692.62     31.48 o 
  -2  -4   5      349.24      374.25     18.12 o 
  -1  -4   5     2101.35     2236.97     72.80 o 
   0  -4   5      187.86      185.24     11.20 o 
   1  -4   5      116.86      128.12      8.96 o 
   2  -4   5      204.83      205.16      8.19 o 
   3  -4   5       17.01       25.29      5.28 o 
   4  -4   5       12.50       28.42      6.68 o 
  -5  -3   5      110.01      114.95     11.06 o 
  -4  -3   5        4.62        8.35      4.82 o 
  -3  -3   5      223.81      217.87      7.42 o 
  -2  -3   5     2144.16     2464.16     47.57 o 
  -1  -3   5     1635.66     1847.44    102.01 o 
   0  -3   5      258.15      269.50     26.78 o 
   1  -3   5      356.70      332.49      8.30 o 
   2  -3   5       12.96       10.03      4.11 o 
   3  -3   5      125.31      121.63      7.23 o 
   4  -3   5       67.09       63.01      7.19 o 
   5  -3   5       47.27       34.71     10.82 o 
  -5  -2   5     1141.59     1039.91     28.89 o 
  -4  -2   5     2180.73     2201.54     91.92 o 
  -3  -2   5      935.87      955.48     19.74 o 
  -2  -2   5      198.05      218.49      6.04 o 
  -1  -2   5      227.55      200.15      4.75 o 
   0  -2   5       95.85      102.14      2.56 o 
   1  -2   5     3858.57     3609.32    117.34 o 
   2  -2   5     4187.96     3679.88    115.87 o 
   3  -2   5      355.25      344.01     10.12 o 
   4  -2   5       49.81       54.89     13.15 o 
   5  -2   5        1.03        8.28     12.21 o 
  -5  -1   5       52.13       50.49      9.13 o 
  -4  -1   5        1.13        5.04      4.70 o 
  -3  -1   5       25.06       31.36      4.08 o 
  -2  -1   5     2316.84     2305.81     16.93 o 
  -1  -1   5     3291.32     2910.79     28.63 o 
   0  -1   5       13.62       21.42      3.66 o 
   1  -1   5     2445.79     2620.06     65.34 o 
   2  -1   5      597.25      583.90      6.84 o 
   3  -1   5       33.02       34.27     10.69 o 
   4  -1   5        7.81        8.53      4.74 o 
   5  -1   5       70.32       62.26      8.40 o 
  -5   0   5       10.55       13.81      8.18 o 
  -4   0   5       30.09       30.15      4.25 o 
  -3   0   5      425.44      418.88      8.21 o 
  -2   0   5     6030.37     6294.45     69.96 o 
  -1   0   5     3094.24     2887.74     63.29 o 
   0   0   5     1165.76     1387.35     27.80 o 
   1   0   5      583.44      587.93     13.57 o 
   2   0   5      132.91      159.24     14.27 o 
   3   0   5       20.67       24.87      3.63 o 
   4   0   5      459.46      419.08     11.11 o 
   5   0   5      267.92      253.64     10.37 o 
  -5   1   5       11.27       27.59      9.10 o 
  -4   1   5      231.39      217.44     20.75 o 
  -3   1   5       74.41       71.69      7.71 o 
  -2   1   5        3.49        8.84      2.12 o 
  -1   1   5      417.05      390.11      6.28 o 
   0   1   5     2086.06     2011.68     20.15 o 
   1   1   5      824.50      748.95     15.43 o 
   2   1   5     2226.22     2250.81     32.90 o 
   3   1   5       22.52       20.75      4.86 o 
   4   1   5        7.95        9.52      9.94 o 
   5   1   5       31.10       50.81     13.70 o 
   6   1   5        1.04       23.52     10.69 o 
  -5   2   5       74.87       58.76     10.57 o 
  -4   2   5       51.15       52.99      5.98 o 
  -3   2   5        0.03       10.91      8.63 o 
  -2   2   5      366.43      344.76      9.02 o 
  -1   2   5        3.45       15.95      6.02 o 
   0   2   5     4065.83     3815.98     50.74 o 
   1   2   5     1686.30     1667.68     25.37 o 
   2   2   5      316.28      338.64      8.50 o 
   3   2   5      663.87      635.72     11.19 o 
   4   2   5       98.42      102.42      6.06 o 
   5   2   5       31.90       31.76      5.76 o 
   6   2   5       33.31       46.97      8.16 o 
  -4   3   5       30.60       34.28      6.17 o 
  -3   3   5      431.02      407.28     17.95 o 
  -2   3   5      419.25      383.41     10.41 o 
  -1   3   5     1269.38     1226.30     10.06 o 
   0   3   5     3208.68     3565.66     20.54 o 
   1   3   5     1897.96     2236.79     57.00 o 
   2   3   5       21.37       21.54      2.91 o 
   3   3   5       91.32       94.22      4.20 o 
   4   3   5      563.32      581.03     12.27 o 
   5   3   5      421.78      416.16     30.77 o 
   6   3   5      138.33      137.23      8.99 o 
  -4   4   5       32.27       51.33      6.73 o 
  -3   4   5      463.63      475.81     16.81 o 
  -2   4   5      664.06      661.80     23.20 o 
  -1   4   5       64.17       70.66      3.15 o 
   0   4   5        4.79       12.72      4.86 o 
   1   4   5      891.44      988.52     17.31 o 
   2   4   5      541.25      489.38     15.77 o 
   3   4   5     1339.88     1387.75     17.68 o 
   4   4   5     1305.09     1320.84     18.97 o 
   5   4   5       64.25       63.17      6.53 o 
   6   4   5       16.67       47.25     23.78 o 
  -3   5   5        1.14       15.59      6.94 o 
  -2   5   5        1.52       18.26      4.28 o 
  -1   5   5       35.15       37.03      4.03 o 
   0   5   5      558.79      539.62     13.93 o 
   1   5   5     1157.20     1194.26     15.54 o 
   2   5   5     1167.69     1202.34     27.66 o 
   3   5   5     1009.91     1039.60     33.61 o 
   4   5   5       82.85       84.33      8.37 o 
   5   5   5        5.23        6.83      6.39 o 
  -3   6   5        5.00        7.29      8.39 o 
  -2   6   5        0.91       13.65      5.16 o 
  -1   6   5      376.79      356.28     13.26 o 
   0   6   5      234.59      237.17      6.79 o 
   1   6   5      238.27      240.12      8.61 o 
   2   6   5      145.02      140.64     15.34 o 
   3   6   5      436.05      472.65     12.03 o 
   4   6   5       76.89       79.92      6.79 o 
   5   6   5      168.51      169.49      9.03 o 
  -2   7   5      127.98      130.27      8.11 o 
  -1   7   5       86.41       86.23      6.89 o 
   0   7   5        4.57        5.17      4.46 o 
   1   7   5       49.36       42.92      5.29 o 
   2   7   5       36.20       44.29     12.12 o 
   3   7   5      806.91      861.14     59.75 o 
   4   7   5      372.83      384.64     12.26 o 
   5   7   5      165.25      157.72      9.35 o 
  -1   8   5       12.88       17.03      8.74 o 
   0   8   5       82.87       85.69      9.86 o 
   1   8   5      291.81      240.56     14.02 o 
   2   8   5      588.07      480.68     19.65 o 
   3   8   5      122.68      132.26     10.73 o 
   4   8   5       73.21       67.81      7.46 o 
   1   9   5      186.59      169.66     13.37 o 
   2   9   5       46.05       49.50      9.55 o 
   3   9   5        0.91        5.68      8.27 o 
  -4  -8   6       18.83       35.64      8.83 o 
  -3  -8   6      213.58      219.07     15.07 o 
  -2  -8   6       23.84       46.15      7.02 o 
  -1  -8   6      278.88      261.02     10.10 o 
   0  -8   6      158.85      157.77      8.59 o 
   1  -8   6        7.17       18.74     14.40 o 
  -4  -7   6      469.32      377.72     16.21 o 
  -3  -7   6      532.19      527.63     20.05 o 
  -2  -7   6      161.91      165.29      8.48 o 
  -1  -7   6        9.08       24.25      5.50 o 
   0  -7   6       40.22       43.72      5.99 o 
   1  -7   6       73.83       67.39      7.20 o 
   2  -7   6       28.16       25.18      7.42 o 
  -5  -6   6      201.51      182.42     14.48 o 
  -4  -6   6       87.79       93.48      7.88 o 
  -3  -6   6       35.85       35.99      7.32 o 
  -2  -6   6      100.78       95.92     10.36 o 
  -1  -6   6      228.19      205.82      8.02 o 
   0  -6   6      105.64      112.21      6.62 o 
   1  -6   6      178.99      172.40      8.40 o 
   2  -6   6       57.17       51.64      7.07 o 
   3  -6   6       14.51       17.03      6.73 o 
  -5  -5   6        0.99       12.81      9.90 o 
  -4  -5   6       52.85       62.55      6.12 o 
  -3  -5   6       62.54       61.19     13.72 o 
  -2  -5   6      333.73      318.29     19.09 o 
  -1  -5   6      326.25      325.17      8.88 o 
   0  -5   6       31.24       40.27      7.09 o 
   1  -5   6        5.94        7.47      4.72 o 
   2  -5   6        5.69       19.12      5.38 o 
   3  -5   6       22.28       34.89      6.18 o 
  -5  -4   6      296.10      307.24     16.38 o 
  -4  -4   6      107.95      113.91      6.93 o 
  -3  -4   6       30.90       30.79      4.84 o 
  -2  -4   6      588.25      596.06     10.34 o 
  -1  -4   6     1169.98     1273.20     25.26 o 
   0  -4   6       22.08       31.88      4.03 o 
   1  -4   6      282.26      263.31      8.47 o 
   2  -4   6       57.95       54.24      7.21 o 
   3  -4   6       55.60       55.61      5.82 o 
   4  -4   6        6.92       12.44      6.53 o 
  -5  -3   6      164.85      151.54     12.41 o 
  -4  -3   6      858.84      848.07     63.86 o 
  -3  -3   6       99.24      103.74     10.13 o 
  -2  -3   6       21.41       21.71      2.49 o 
  -1  -3   6      445.00      479.18      5.68 o 
   0  -3   6      903.99      872.50     28.04 o 
   1  -3   6       99.19       80.24      5.19 o 
   2  -3   6      605.39      536.20     24.30 o 
   3  -3   6        0.68       10.59      4.95 o 
   4  -3   6        1.67        3.22      6.66 o 
  -5  -2   6       32.96       36.41      8.68 o 
  -4  -2   6       77.82       88.70      6.63 o 
  -3  -2   6      143.58      139.35      5.37 o 
  -2  -2   6     3181.79     3341.50     68.64 o 
  -1  -2   6      351.35      394.46      6.01 o 
   0  -2   6     1162.10     1250.01     16.87 o 
   1  -2   6     2901.29     2639.50     79.84 o 
   2  -2   6     1626.17     1476.43     18.48 o 
   3  -2   6       90.77       75.70      6.32 o 
   4  -2   6       68.07       67.03     11.53 o 
   5  -2   6       43.22       50.82      7.54 o 
  -5  -1   6       33.42       40.78      8.62 o 
  -4  -1   6       28.50       35.82      4.43 o 
  -3  -1   6      214.79      200.13      5.98 o 
  -2  -1   6     2085.62     2235.09     55.80 o 
  -1  -1   6      717.70      875.30     18.78 o 
   0  -1   6       96.16       83.89      2.82 o 
   1  -1   6      343.27      359.49     10.39 o 
   2  -1   6     2028.12     1908.42     35.50 o 
   3  -1   6       83.78       72.41      5.62 o 
   4  -1   6      181.91      178.92      8.24 o 
   5  -1   6       78.14       70.27      6.92 o 
  -5   0   6      137.36      136.63     11.08 o 
  -4   0   6       47.05       56.30      6.71 o 
  -3   0   6      479.87      467.27     19.56 o 
  -2   0   6        1.13       21.20      8.36 o 
  -1   0   6      874.50      753.11     19.97 o 
   0   0   6      165.32      181.46      3.30 o 
   1   0   6      651.80      662.74      8.67 o 
   2   0   6      778.29      671.02     15.73 o 
   3   0   6      212.53      193.26     11.81 o 
   4   0   6      128.22      141.73      7.15 o 
   5   0   6        4.03       15.22     10.98 o 
  -5   1   6       57.07       53.16     10.01 o 
  -4   1   6       22.27       33.10      4.25 o 
  -3   1   6       40.16       41.22      4.15 o 
  -2   1   6      499.57      439.61     11.97 o 
  -1   1   6      357.80      259.71      7.26 o 
   0   1   6      495.17      523.52     24.93 o 
   1   1   6      179.41      210.39      4.28 o 
   2   1   6      107.45       94.27      3.74 o 
   3   1   6        0.04        5.08      6.53 o 
   4   1   6      157.56      146.03      7.36 o 
   5   1   6      137.57      142.09      8.31 o 
   6   1   6       45.95       83.14     13.09 o 
  -4   2   6      131.71      122.50      7.72 o 
  -3   2   6      856.44      883.17     39.89 o 
  -2   2   6      558.58      556.90      9.71 o 
  -1   2   6     2596.86     2518.16     38.00 o 
   0   2   6        8.56       22.83      1.83 o 
   1   2   6       17.39       20.06      1.76 o 
   2   2   6      501.39      563.51     11.43 o 
   3   2   6      460.78      460.51     14.53 o 
   4   2   6      168.14      155.85      7.20 o 
   5   2   6      231.46      230.56      9.54 o 
   6   2   6       31.69       54.75      7.62 o 
  -4   3   6       64.99       65.22      7.00 o 
  -3   3   6      220.77      222.14      6.91 o 
  -2   3   6       88.15      103.78      5.06 o 
  -1   3   6      127.29      127.11      4.10 o 
   0   3   6      222.18      205.43      3.38 o 
   1   3   6     5835.67     6098.99    152.42 o 
   2   3   6      561.40      619.57      9.51 o 
   3   3   6     1253.15     1169.27     53.96 o 
   4   3   6      205.76      224.23      9.62 o 
   5   3   6        5.35       13.10      7.85 o 
   6   3   6       10.59       44.67      7.81 o 
  -4   4   6       17.03       27.67     13.76 o 
  -3   4   6      152.13      148.60      6.13 o 
  -2   4   6      814.25      798.91      9.91 o 
  -1   4   6      910.78      880.57     14.71 o 
   0   4   6      597.90      565.61     19.10 o 
   1   4   6      544.53      449.90     19.97 o 
   2   4   6      315.76      287.77      8.05 o 
   3   4   6      301.34      319.55      9.71 o 
   4   4   6        2.98        6.40      4.10 o 
   5   4   6      270.06      262.22      8.39 o 
   6   4   6       39.70       45.69      7.33 o 
  -3   5   6        9.73       19.14      5.90 o 
  -2   5   6       16.36       18.43      4.22 o 
  -1   5   6       54.71       53.87      4.20 o 
   0   5   6      309.67      307.31      9.40 o 
   1   5   6        0.32        3.31      3.64 o 
   2   5   6       10.99       34.93     10.55 o 
   3   5   6       23.84       18.32      4.43 o 
   4   5   6      419.73      380.96     11.70 o 
   5   5   6       88.84       94.98      8.11 o 
  -2   6   6       65.54       70.94      5.44 o 
  -1   6   6      126.38      126.96      9.93 o 
   0   6   6      158.36      148.04      5.72 o 
   1   6   6      446.97      462.95     14.29 o 
   2   6   6      441.08      499.04     17.55 o 
   3   6   6       78.84       75.39      6.34 o 
   4   6   6        4.99       13.31      5.24 o 
   5   6   6      132.62      125.83      8.27 o 
  -2   7   6        7.69       15.54      8.94 o 
  -1   7   6       36.70       33.78      5.97 o 
   0   7   6       22.31       26.45      4.39 o 
   1   7   6       29.66       48.42      7.73 o 
   2   7   6      949.69      937.79     29.20 o 
   3   7   6      103.51      100.38      7.66 o 
   4   7   6        0.39       13.92      6.14 o 
   5   7   6       13.32       26.66      6.54 o 
   0   8   6      154.10      132.57      7.97 o 
   1   8   6       58.49       57.88      8.79 o 
   2   8   6       42.46       70.69      8.75 o 
   3   8   6       22.18       23.41      6.60 o 
   4   8   6      374.39      377.59     13.03 o 
   2   9   6      314.57      249.48     16.00 o 
  -3  -8   7       45.00       76.05      9.63 o 
  -2  -8   7       14.59       26.86      7.02 o 
  -1  -8   7        5.99       13.08     17.30 o 
   0  -8   7      103.17      125.58     13.23 o 
  -4  -7   7      139.48      140.59      8.54 o 
  -3  -7   7      149.85      148.03      8.97 o 
  -2  -7   7       99.73      122.99      8.02 o 
  -1  -7   7      218.98      216.49     13.00 o 
   0  -7   7      108.68      110.54      9.34 o 
   1  -7   7       21.54       29.85      6.33 o 
   2  -7   7       27.24       33.45      7.51 o 
  -5  -6   7       48.13       49.22      7.61 o 
  -4  -6   7      168.79      143.12      8.24 o 
  -3  -6   7       78.76       80.59      7.03 o 
  -2  -6   7      348.59      379.01     10.93 o 
  -1  -6   7       45.48       55.20      5.90 o 
   0  -6   7       37.44       41.15      5.65 o 
   1  -6   7       18.58       19.00      9.24 o 
   2  -6   7       30.04       28.77      6.43 o 
   3  -6   7       16.63       33.76      7.04 o 
  -5  -5   7      181.94      144.11     13.36 o 
  -4  -5   7      367.09      332.34     20.42 o 
  -3  -5   7       53.33       62.06      6.50 o 
  -2  -5   7        7.09       20.16      3.81 o 
  -1  -5   7       29.49       32.91      4.63 o 
   0  -5   7       88.67       91.97      6.05 o 
   1  -5   7      128.31      135.62     10.77 o 
   2  -5   7       90.20       88.49      7.10 o 
   3  -5   7       10.18       14.91      6.09 o 
  -5  -4   7      103.64       79.80     10.53 o 
  -4  -4   7       22.80       37.07      5.65 o 
  -3  -4   7        0.22        5.13      4.53 o 
  -2  -4   7      119.90      106.90      4.63 o 
  -1  -4   7     1709.51     1681.60     23.26 o 
   0  -4   7     1141.17     1082.95     21.06 o 
   1  -4   7       69.40       66.63      5.61 o 
   2  -4   7       47.27       43.97      8.76 o 
   3  -4   7        2.87       13.52      5.13 o 
   4  -4   7        3.53        5.30      6.68 o 
  -5  -3   7       66.83       67.10     10.13 o 
  -4  -3   7      980.52      967.31     38.01 o 
  -3  -3   7     1266.46     1109.97     17.46 o 
  -2  -3   7     1302.71     1287.59     18.96 o 
  -1  -3   7     1801.73     1790.71     43.37 o 
   0  -3   7      253.44      218.88      9.09 o 
   1  -3   7       35.20       40.87      2.75 o 
   2  -3   7        2.59       10.31      4.62 o 
   3  -3   7      129.77      126.62      7.28 o 
   4  -3   7       57.30       54.23      9.20 o 
  -5  -2   7       99.13       95.55     11.25 o 
  -4  -2   7      779.30      746.46     28.80 o 
  -3  -2   7      349.75      325.79      7.67 o 
  -2  -2   7      143.88      158.91      6.05 o 
  -1  -2   7      265.13      272.34      4.77 o 
   0  -2   7      314.72      317.26      9.46 o 
   1  -2   7      127.66      111.85      3.43 o 
   2  -2   7     2170.58     2129.28     49.68 o 
   3  -2   7      563.41      518.20     12.79 o 
   4  -2   7       19.52       27.68      6.28 o 
   5  -2   7        2.46        3.70      9.13 o 
  -5  -1   7      160.12      148.70     12.10 o 
  -4  -1   7       36.80       43.23      4.72 o 
  -3  -1   7      269.27      258.55      6.92 o 
  -2  -1   7      816.60      881.15     10.90 o 
  -1  -1   7     2142.82     2359.72     13.95 o 
   0  -1   7      894.43      889.74      7.50 o 
   1  -1   7     1226.04     1032.64     17.59 o 
   2  -1   7      135.96      150.23      9.06 o 
   3  -1   7       45.28       48.82      7.28 o 
   4  -1   7        0.47        8.00      5.18 o 
   5  -1   7       17.28       31.50      6.47 o 
  -5   0   7        1.88        6.97      7.84 o 
  -4   0   7       17.14       28.18      4.50 o 
  -3   0   7      213.25      199.71      6.82 o 
  -2   0   7      465.77      395.84      7.45 o 
  -1   0   7      176.62      196.00      4.04 o 
   0   0   7       21.01       15.03      2.42 o 
   1   0   7      812.79      728.53     25.42 o 
   2   0   7      151.05      130.12      9.67 o 
   3   0   7       29.26       26.38      4.36 o 
   4   0   7       36.10       46.85      5.51 o 
   5   0   7      130.11      132.26     13.21 o 
  -5   1   7      119.17      119.59      8.75 o 
  -4   1   7       84.28       93.89      9.43 o 
  -3   1   7      369.88      395.32      8.78 o 
  -2   1   7      457.64      404.89      8.67 o 
  -1   1   7        3.31       12.59      2.19 o 
   0   1   7      270.42      304.69      4.37 o 
   1   1   7      166.43      203.78      3.82 o 
   2   1   7     1152.32     1082.31     24.00 o 
   3   1   7      372.64      348.68     10.80 o 
   4   1   7       30.76       35.36      5.23 o 
   5   1   7        6.58       16.07      5.85 o 
  -4   2   7      249.82      284.94      8.42 o 
  -3   2   7        1.52       12.26      3.54 o 
  -2   2   7      100.81      112.89      3.67 o 
  -1   2   7      414.84      381.03      6.96 o 
   0   2   7     1905.45     1924.65     21.72 o 
   1   2   7     4594.35     5222.63     79.14 o 
   2   2   7     4087.33     4341.55     95.05 o 
   3   2   7      732.36      686.31     17.30 o 
   4   2   7       49.09       53.28      7.34 o 
   5   2   7        1.52       18.07      5.58 o 
   6   2   7       36.68       51.67      7.75 o 
  -4   3   7       14.63       32.55      6.29 o 
  -3   3   7      296.74      313.69      8.24 o 
  -2   3   7      961.46      961.96     17.27 o 
  -1   3   7     1602.01     1582.69     44.02 o 
   0   3   7      506.67      442.45      5.12 o 
   1   3   7       63.59       72.66      5.48 o 
   2   3   7      115.20      110.43      4.97 o 
   3   3   7       29.46       36.95      2.82 o 
   4   3   7      181.05      184.56      6.46 o 
   5   3   7      329.63      320.63     10.83 o 
   6   3   7       85.78      107.53      8.80 o 
  -3   4   7      198.57      203.24      9.02 o 
  -2   4   7      872.93      892.11     17.92 o 
  -1   4   7      377.48      379.53     13.15 o 
   0   4   7      439.61      427.88      7.08 o 
   1   4   7     1379.93     1324.25     14.09 o 
   2   4   7      120.30      109.98      4.47 o 
   3   4   7      622.85      622.58     13.37 o 
   4   4   7     2232.99     2320.68     39.85 o 
   5   4   7      287.02      278.71     15.05 o 
   6   4   7       53.75       58.98     10.92 o 
  -3   5   7        0.37       16.42      6.47 o 
  -2   5   7        7.26       14.70      5.32 o 
  -1   5   7       22.56       22.27      3.76 o 
   0   5   7      356.50      375.46      9.31 o 
   1   5   7     1401.51     1387.12     29.63 o 
   2   5   7      656.82      645.78     10.55 o 
   3   5   7       49.55       49.36      9.29 o 
   4   5   7      125.55      129.53     11.38 o 
   5   5   7       60.60       63.10     10.21 o 
  -2   6   7      177.69      177.58      8.95 o 
  -1   6   7      289.75      314.01     11.36 o 
   0   6   7      291.87      306.25      7.88 o 
   1   6   7      164.33      178.49      6.71 o 
   2   6   7      348.09      367.17      8.94 o 
   3   6   7       82.34       78.11      7.04 o 
   4   6   7      140.23      132.04      7.66 o 
   5   6   7       79.11       97.10      8.21 o 
  -1   7   7      214.76      218.00     10.26 o 
   0   7   7        6.75       12.15      4.17 o 
   1   7   7       28.16       28.15      6.71 o 
   2   7   7       93.29      116.99      6.31 o 
   3   7   7      528.61      501.08     18.51 o 
   4   7   7      324.98      336.82     15.22 o 
   5   7   7      280.66      268.86     20.58 o 
   0   8   7      108.03      106.62      7.69 o 
   1   8   7      246.08      238.71     14.79 o 
   2   8   7      629.74      629.69     43.38 o 
   3   8   7      341.75      374.83     13.14 o 
   4   8   7       90.70      101.45     12.97 o 
  -3  -8   8      169.75      170.26     10.09 o 
  -2  -8   8      141.49      169.18     12.41 o 
  -1  -8   8      161.77      169.37      9.23 o 
   0  -8   8       63.87       76.47      8.97 o 
  -4  -7   8      289.08      281.83     11.59 o 
  -3  -7   8      275.97      295.52     12.84 o 
  -2  -7   8       44.15       60.30      7.06 o 
  -1  -7   8       38.09       46.21     14.02 o 
   0  -7   8        2.64        0.33      5.74 o 
   1  -7   8       18.24       35.54      8.90 o 
   2  -7   8        8.90       17.09      7.75 o 
  -4  -6   8      210.23      218.99     19.68 o 
  -3  -6   8        0.49        2.65      8.15 o 
  -2  -6   8       51.33       61.47      4.83 o 
  -1  -6   8       69.09       78.32     14.04 o 
   0  -6   8       50.50       52.53      6.00 o 
   1  -6   8       21.32       22.27      5.75 o 
   2  -6   8       16.45       16.13      6.34 o 
  -5  -5   8       11.70       14.26     10.32 o 
  -4  -5   8      102.40       98.12      7.11 o 
  -3  -5   8       13.41       14.77      5.52 o 
  -2  -5   8      532.92      543.05      9.83 o 
  -1  -5   8      489.07      503.20     29.45 o 
   0  -5   8      428.26      431.78     21.63 o 
   1  -5   8       46.31       49.25      6.15 o 
   2  -5   8        3.46        5.50     12.13 o 
   3  -5   8        2.28       23.82      6.72 o 
  -5  -4   8       73.21       60.82     10.67 o 
  -4  -4   8      383.31      358.48     24.81 o 
  -3  -4   8      171.31      170.11      8.13 o 
  -2  -4   8        7.97       17.98      3.87 o 
  -1  -4   8      563.35      581.62     23.55 o 
   0  -4   8       29.72       48.03      4.74 o 
   1  -4   8        5.53       16.86      9.64 o 
   2  -4   8      131.25      111.01      7.12 o 
   3  -4   8       45.54       44.23      6.12 o 
   4  -4   8        4.20        7.01      7.28 o 
  -5  -3   8      334.27      309.64     17.34 o 
  -4  -3   8     1606.17     1584.72     72.95 o 
  -3  -3   8     1115.83     1081.54     14.16 o 
  -2  -3   8      176.95      181.39      5.45 o 
  -1  -3   8      294.24      298.94      5.03 o 
   0  -3   8      703.64      657.57     16.07 o 
   1  -3   8       99.87       93.09      3.22 o 
   2  -3   8     1289.21     1224.74     44.90 o 
   3  -3   8      722.14      579.76     14.18 o 
   4  -3   8       20.21       17.56      6.52 o 
  -5  -2   8       46.90       54.79      9.50 o 
  -4  -2   8        9.58       16.14      4.43 o 
  -3  -2   8       42.97       39.38      5.64 o 
  -2  -2   8      286.55      307.43     10.43 o 
  -1  -2   8     2867.77     2725.88     45.90 o 
   0  -2   8     1574.16     1450.29     23.52 o 
   1  -2   8       47.81       44.07      3.34 o 
   2  -2   8       28.94       36.10      2.97 o 
   3  -2   8        0.09        6.38      5.28 o 
   4  -2   8        6.22       16.61      6.03 o 
   5  -2   8       13.68       29.64      7.94 o 
  -5  -1   8       41.14       64.54     10.03 o 
  -4  -1   8       79.38       85.05      8.45 o 
  -3  -1   8      228.97      210.64      7.98 o 
  -2  -1   8      882.07      851.51     11.17 o 
  -1  -1   8     3144.74     3211.96     66.97 o 
   0  -1   8      644.99      654.26     14.73 o 
   1  -1   8       31.11       35.54      2.39 o 
   2  -1   8      379.28      380.25      6.32 o 
   3  -1   8      156.98      146.53      7.26 o 
   4  -1   8       58.23       49.67      6.41 o 
   5  -1   8       84.04       88.86      7.82 o 
  -5   0   8      237.65      249.04     17.25 o 
  -4   0   8       47.54       45.95      5.38 o 
  -3   0   8      288.15      269.20      7.42 o 
  -2   0   8       34.25       29.86      4.12 o 
  -1   0   8      937.90     1057.36     25.18 o 
   0   0   8      179.33      196.59      6.74 o 
   1   0   8     2391.31     2173.19     24.05 o 
   2   0   8      503.81      415.82     10.76 o 
   3   0   8      288.94      258.76      6.90 o 
   4   0   8       23.36       21.11      5.19 o 
   5   0   8       31.29       31.14      9.79 o 
  -5   1   8       34.30       42.93     10.47 o 
  -4   1   8       99.69       91.76      7.79 o 
  -3   1   8       36.97       56.49      7.03 o 
  -2   1   8      331.74      332.73      8.61 o 
  -1   1   8     1113.20     1087.16     15.56 o 
   0   1   8      900.00      886.13     16.47 o 
   1   1   8     1288.69     1164.68     19.71 o 
   2   1   8      543.41      555.39      7.99 o 
   3   1   8       16.30       24.89      3.54 o 
   4   1   8       15.88       15.75      5.06 o 
   5   1   8       54.51       64.63      7.01 o 
  -4   2   8       84.63       88.10      6.94 o 
  -3   2   8      299.92      324.86     10.83 o 
  -2   2   8     1199.96     1122.18     13.60 o 
  -1   2   8      752.24      739.35     12.24 o 
   0   2   8      862.30      961.08     33.45 o 
   1   2   8      691.17      697.14     16.33 o 
   2   2   8       40.32       52.88      4.08 o 
   3   2   8      364.12      341.56     12.30 o 
   4   2   8      212.25      205.23      8.35 o 
   5   2   8      190.56      186.50     13.45 o 
  -4   3   8       83.87       92.80      7.75 o 
  -3   3   8      126.89      143.60      6.03 o 
  -2   3   8      175.82      170.37      7.51 o 
  -1   3   8      174.00      171.00      4.22 o 
   0   3   8       58.15       59.80      2.59 o 
   1   3   8      551.77      567.81     13.80 o 
   2   3   8      934.76      947.32     19.20 o 
   3   3   8      702.35      657.71     10.23 o 
   4   3   8      549.25      550.52     25.55 o 
   5   3   8      131.11      122.81      7.76 o 
  -3   4   8       42.64       50.39     12.26 o 
  -2   4   8      104.15      119.50      7.41 o 
  -1   4   8       71.95       80.28      5.38 o 
   0   4   8      392.71      366.74      7.74 o 
   1   4   8      745.04      719.40     21.14 o 
   2   4   8      623.83      642.35     12.08 o 
   3   4   8      507.47      503.35     19.37 o 
   4   4   8       42.73       54.93     12.85 o 
   5   4   8       37.62       47.07      7.07 o 
  -3   5   8        5.90       20.92      6.29 o 
  -2   5   8       62.37       67.90      6.63 o 
  -1   5   8       32.14       33.86      4.13 o 
   0   5   8      703.15      701.77     11.41 o 
   1   5   8       21.08       22.84      6.68 o 
   2   5   8       35.96       40.96      3.99 o 
   3   5   8       20.92       26.26      6.84 o 
   4   5   8      389.85      396.51     12.37 o 
   5   5   8       38.53       57.30     12.44 o 
  -2   6   8       63.56       64.19      7.32 o 
  -1   6   8      210.57      194.62      7.55 o 
   0   6   8        1.77        9.67      3.84 o 
   1   6   8       58.20       70.36      4.80 o 
   2   6   8      391.31      368.69     10.87 o 
   3   6   8      534.34      512.17     13.43 o 
   4   6   8      331.96      357.93     11.80 o 
   5   6   8      203.43      192.57     10.08 o 
  -1   7   8       77.73       80.34     10.93 o 
   0   7   8      210.54      204.12     17.08 o 
   1   7   8      278.16      270.03     12.51 o 
   2   7   8      535.49      494.89     21.95 o 
   3   7   8      435.05      408.46     12.92 o 
   4   7   8        2.86       19.42      6.34 o 
   0   8   8      180.16      165.75      8.92 o 
   1   8   8       81.66       66.82      6.81 o 
   2   8   8       62.36       66.26      7.33 o 
   3   8   8       28.19       27.12      6.88 o 
   4   8   8      102.19       60.21     11.58 o 
  -2  -8   9       30.64       56.97      7.69 o 
  -1  -8   9        5.76        2.22      6.98 o 
   0  -8   9       30.54       38.02      7.79 o 
  -4  -7   9       44.82       37.83      7.51 o 
  -3  -7   9       18.48       25.90      6.82 o 
  -2  -7   9       82.45       84.29      9.11 o 
  -1  -7   9      109.08      115.34      7.76 o 
   0  -7   9       86.50       94.69     10.28 o 
   1  -7   9        6.25       21.88      6.66 o 
  -4  -6   9      102.92      111.62      8.18 o 
  -3  -6   9       92.76       98.70     10.83 o 
  -2  -6   9       89.34       86.05      9.10 o 
  -1  -6   9       41.45       50.59      5.16 o 
   0  -6   9       23.00       28.59      5.51 o 
   1  -6   9       27.33       18.69      6.15 o 
   2  -6   9       36.73       42.93      7.03 o 
  -5  -5   9      169.66      155.37     13.62 o 
  -4  -5   9      313.99      328.10     11.64 o 
  -3  -5   9      117.73      111.27      7.85 o 
  -2  -5   9        8.36        6.31      6.10 o 
  -1  -5   9       24.67       33.38      8.55 o 
   0  -5   9        7.32       12.28      4.82 o 
   1  -5   9       31.73       45.60     10.33 o 
   2  -5   9       58.50       65.24      6.90 o 
   3  -5   9        9.59       19.14      9.96 o 
  -5  -4   9      163.07      145.12      9.68 o 
  -4  -4   9        9.48       19.77     10.20 o 
  -3  -4   9       57.28       61.06      6.07 o 
  -2  -4   9      176.54      180.40      8.17 o 
  -1  -4   9      718.80      689.32     28.99 o 
   0  -4   9      501.37      462.06      9.04 o 
   1  -4   9      267.15      255.27     15.73 o 
   2  -4   9       13.76        9.80     10.54 o 
   3  -4   9       16.91       40.04     11.42 o 
   4  -4   9        2.86        1.58      7.15 o 
  -5  -3   9        5.04        3.72      9.19 o 
  -4  -3   9       40.73       30.17      6.16 o 
  -3  -3   9     1248.19     1233.61     33.87 o 
  -2  -3   9      314.03      295.51      8.35 o 
  -1  -3   9     1645.61     1586.01     15.01 o 
   0  -3   9      159.91      147.69      3.79 o 
   1  -3   9       50.05       60.37      3.96 o 
   2  -3   9      205.60      177.84      5.89 o 
   3  -3   9        0.97       20.45      5.56 o 
   4  -3   9        0.64        4.98      6.57 o 
  -5  -2   9      127.36      121.21     12.19 o 
  -4  -2   9      215.07      196.64      7.33 o 
  -3  -2   9        5.33       11.55      4.42 o 
  -2  -2   9      205.16      191.16     10.20 o 
  -1  -2   9      156.70      174.17      4.03 o 
   0  -2   9       34.55       38.87      2.60 o 
   1  -2   9       37.46       33.28      2.67 o 
   2  -2   9      384.23      349.53      8.41 o 
   3  -2   9      394.47      397.19      9.00 o 
   4  -2   9       20.65       30.21      6.23 o 
   5  -2   9        9.26       22.84      8.92 o 
  -5  -1   9       79.08       63.55     10.76 o 
  -4  -1   9       90.04       75.81      5.42 o 
  -3  -1   9       54.38       74.36      4.80 o 
  -2  -1   9        5.20       14.16      3.23 o 
  -1  -1   9      748.32      717.35     17.81 o 
   0  -1   9      670.57      618.63     13.56 o 
   1  -1   9      189.67      165.20      4.07 o 
   2  -1   9       70.10       55.38      4.13 o 
   3  -1   9       56.86       52.96      4.55 o 
   4  -1   9       15.22       23.88      5.82 o 
   5  -1   9        0.40        9.12      8.50 o 
  -5   0   9        0.14       12.22      6.59 o 
  -4   0   9        2.27       11.42      6.58 o 
  -3   0   9        9.60       17.82      4.30 o 
  -2   0   9      574.85      548.81      9.48 o 
  -1   0   9      619.90      496.14     15.05 o 
   0   0   9      195.23      148.00      3.84 o 
   1   0   9      115.22      107.83      3.36 o 
   2   0   9        7.94       15.57      3.61 o 
   3   0   9       58.26       58.70      7.73 o 
   4   0   9       36.99       26.09      4.61 o 
   5   0   9       41.86       43.43      7.02 o 
  -4   1   9      435.50      436.34     15.17 o 
  -3   1   9      355.34      326.06     14.66 o 
  -2   1   9     1529.33     1546.15     16.26 o 
  -1   1   9      114.84      126.45      4.71 o 
   0   1   9      620.83      655.23     24.34 o 
   1   1   9      306.34      300.35      5.35 o 
   2   1   9     1088.46     1026.26     29.55 o 
   3   1   9      438.83      416.11     14.66 o 
   4   1   9      288.84      267.47     18.48 o 
   5   1   9       35.88       34.28      5.58 o 
  -4   2   9      198.79      195.50     15.14 o 
  -3   2   9       69.44       66.50      4.90 o 
  -2   2   9        1.66        6.06      3.89 o 
  -1   2   9       29.95       28.40      2.64 o 
   0   2   9      647.93      648.02     17.26 o 
   1   2   9      524.15      514.23      8.08 o 
   2   2   9     3274.13     3403.51     41.60 o 
   3   2   9      279.95      254.03      6.91 o 
   4   2   9       90.33       77.24      6.21 o 
   5   2   9        6.96       12.98      5.22 o 
  -4   3   9        0.84        0.27      6.15 o 
  -3   3   9        1.38       25.11      8.03 o 
  -2   3   9     1036.49      974.47     15.31 o 
  -1   3   9     3027.30     3087.33     43.08 o 
   0   3   9     1834.47     1880.24     36.91 o 
   1   3   9      498.61      457.72      9.30 o 
   2   3   9       19.21       43.20      6.58 o 
   3   3   9        8.04       13.14      7.63 o 
   4   3   9       20.12       29.34      4.26 o 
   5   3   9      184.94      194.23      7.64 o 
  -3   4   9       29.03       42.03     14.12 o 
  -2   4   9       53.01       51.08     14.64 o 
  -1   4   9        3.05       11.17      7.31 o 
   0   4   9      147.19      143.51      5.41 o 
   1   4   9       48.19       50.81      3.98 o 
   2   4   9      338.07      358.50     14.26 o 
   3   4   9       88.73       95.31      6.43 o 
   4   4   9      108.55       92.31      9.05 o 
   5   4   9       44.91       49.54      7.02 o 
  -3   5   9      101.15      120.76     14.16 o 
  -2   5   9        6.09       12.82      5.72 o 
  -1   5   9        2.43        6.43      5.22 o 
   0   5   9        1.91        9.05      3.70 o 
   1   5   9      715.52      674.70     23.46 o 
   2   5   9      768.28      807.21     29.38 o 
   3   5   9      499.16      511.93     13.44 o 
   4   5   9        5.03       19.67      5.64 o 
   5   5   9       69.57       73.07      8.09 o 
  -2   6   9      100.42       97.35     13.62 o 
  -1   6   9      292.32      291.94     10.45 o 
   0   6   9      227.93      229.54      9.41 o 
   1   6   9       18.50       41.82      4.32 o 
   2   6   9        3.00        6.73      4.25 o 
   3   6   9      312.70      309.53     13.61 o 
   4   6   9        6.28        8.70      6.32 o 
   5   6   9      106.31      121.20     18.22 o 
  -1   7   9      314.23      285.40      8.97 o 
   0   7   9      162.39      148.74      6.63 o 
   1   7   9       35.23       39.59      4.74 o 
   2   7   9        3.96       14.98      4.80 o 
   3   7   9      208.92      210.41     28.28 o 
   4   7   9       88.11       87.77      8.22 o 
   1   8   9      124.37      114.38      6.92 o 
   2   8   9      360.36      325.01     25.54 o 
   3   8   9      559.15      585.59     16.53 o 
  -2  -8  10      103.75      125.52     18.39 o 
  -1  -8  10       77.56       90.70     15.60 o 
  -3  -7  10      219.76      231.36     11.64 o 
  -2  -7  10        1.67       15.25      6.82 o 
  -1  -7  10       22.16       33.52      6.57 o 
   0  -7  10        0.97       11.43      5.92 o 
   1  -7  10        2.32        7.46      6.67 o 
  -4  -6  10      108.55      103.29      8.36 o 
  -3  -6  10       67.76       67.95      7.59 o 
  -2  -6  10        0.66        5.04      8.86 o 
  -1  -6  10       46.18       48.69      4.92 o 
   0  -6  10       73.57       74.36      5.69 o 
   1  -6  10       43.37       54.82      7.26 o 
   2  -6  10       11.41       24.08      6.96 o 
  -4  -5  10        8.32       11.01      5.80 o 
  -3  -5  10       12.82       14.62      5.96 o 
  -2  -5  10       56.10       48.74      6.30 o 
  -1  -5  10      119.08      118.47      7.54 o 
   0  -5  10      535.01      525.68     11.86 o 
   1  -5  10      241.67      214.51      7.24 o 
   2  -5  10        1.73       11.72      5.71 o 
   3  -5  10        0.21       10.38      7.84 o 
  -4  -4  10      354.63      358.80     12.46 o 
  -3  -4  10     1962.02     1807.49     25.59 o 
  -2  -4  10      962.67      868.33     16.69 o 
  -1  -4  10      466.88      445.61      8.95 o 
   0  -4  10       75.82       79.35      5.37 o 
   1  -4  10        7.59       13.12      3.97 o 
   2  -4  10       31.96       40.41      5.70 o 
   3  -4  10       59.60       59.75      7.01 o 
  -5  -3  10      171.54      154.92     13.70 o 
  -4  -3  10      279.04      295.79     11.35 o 
  -3  -3  10      144.96      144.59      6.21 o 
  -2  -3  10      172.71      172.12      5.75 o 
  -1  -3  10       85.18       79.22      3.44 o 
   0  -3  10      175.76      165.19      5.52 o 
   1  -3  10      153.60      145.92      5.94 o 
   2  -3  10      189.42      176.71      6.12 o 
   3  -3  10      332.39      308.71     11.14 o 
   4  -3  10       62.81       76.02      7.49 o 
  -5  -2  10       66.31       63.16     10.70 o 
  -4  -2  10       90.07      103.99      6.09 o 
  -3  -2  10      244.85      264.13      7.93 o 
  -2  -2  10        2.22        8.29      3.99 o 
  -1  -2  10      879.68      862.09     13.45 o 
   0  -2  10     2504.23     2433.04     49.91 o 
   1  -2  10      243.57      231.92      8.14 o 
   2  -2  10       98.99       97.92      3.87 o 
   3  -2  10      159.47      125.10      7.48 o 
   4  -2  10       10.83       13.19      6.01 o 
  -5  -1  10        3.60       24.30      6.88 o 
  -4  -1  10      229.38      206.82      7.69 o 
  -3  -1  10      109.51      140.88      5.97 o 
  -2  -1  10      684.71      617.87     16.27 o 
  -1  -1  10      119.33       96.29      4.81 o 
   0  -1  10        5.58       16.17      2.41 o 
   1  -1  10        8.99       18.04      2.53 o 
   2  -1  10        7.34       17.66      3.37 o 
   3  -1  10       78.08       87.41      5.03 o 
   4  -1  10       43.03       60.54      6.93 o 
   5  -1  10        7.65       29.38      6.27 o 
  -4   0  10      270.20      245.06      8.37 o 
  -3   0  10      315.61      334.98     12.12 o 
  -2   0  10      140.35      156.29      6.67 o 
  -1   0  10       28.09       36.97      3.63 o 
   0   0  10       16.49       26.15      2.53 o 
   1   0  10      143.90      143.90      3.98 o 
   2   0  10      361.80      308.98      8.26 o 
   3   0  10      290.18      259.35     11.13 o 
   4   0  10       74.67       78.46      5.36 o 
   5   0  10        2.15       13.40      5.61 o 
  -4   1  10      102.94      104.93      6.63 o 
  -3   1  10      130.85      135.06      6.36 o 
  -2   1  10      302.85      308.07      8.17 o 
  -1   1  10     1314.82     1271.90     13.65 o 
   0   1  10     1030.85     1019.19     11.34 o 
   1   1  10     1351.82     1348.43     27.73 o 
   2   1  10     1802.99     1778.11     21.90 o 
   3   1  10      425.46      390.66     20.75 o 
   4   1  10       34.08       42.28      5.05 o 
   5   1  10        1.43       15.99      5.34 o 
  -4   2  10       35.28       52.31      6.90 o 
  -3   2  10        8.01       18.38      5.42 o 
  -2   2  10      909.72      903.05     14.86 o 
  -1   2  10     2035.33     1950.59     32.34 o 
   0   2  10      867.57      867.26     24.20 o 
   1   2  10      158.04      150.90      3.96 o 
   2   2  10      293.29      300.06     10.13 o 
   3   2  10       96.65       96.78     11.18 o 
   4   2  10      131.45      110.85      5.93 o 
   5   2  10      179.95      180.48     11.12 o 
  -3   3  10      229.07      227.32     19.92 o 
  -2   3  10      151.98      147.11     10.40 o 
  -1   3  10      621.79      669.75     30.82 o 
   0   3  10        3.24       11.38      3.31 o 
   1   3  10        3.43        3.63      3.25 o 
   2   3  10      986.13      960.41     12.32 o 
   3   3  10      441.37      389.60     10.98 o 
   4   3  10      283.55      260.84     10.08 o 
   5   3  10      493.83      473.03     27.24 o 
  -3   4  10       45.94       52.03      6.80 o 
  -2   4  10       21.62       15.88      5.42 o 
  -1   4  10      109.97      112.88      8.64 o 
   0   4  10       10.69       21.08      3.62 o 
   1   4  10     1201.39     1227.09     41.52 o 
   2   4  10      604.84      568.56     10.14 o 
   3   4  10      250.40      227.50     15.36 o 
   4   4  10       61.36       72.60      6.79 o 
   5   4  10      275.70      249.78     11.21 o 
  -2   5  10      208.24      210.33     10.19 o 
  -1   5  10      456.21      445.05     13.10 o 
   0   5  10     1057.42     1005.89     22.17 o 
   1   5  10       91.71      104.53      5.69 o 
   2   5  10        5.06        9.75      3.93 o 
   3   5  10       22.47       48.38     13.32 o 
   4   5  10       27.16       28.97      6.12 o 
   5   5  10       80.83       74.06      8.23 o 
  -2   6  10       96.07      109.77      8.71 o 
  -1   6  10       63.88       63.31      7.56 o 
   0   6  10       77.14       85.21      5.56 o 
   1   6  10      129.22      121.18      6.03 o 
   2   6  10      290.32      282.28      8.38 o 
   3   6  10      476.55      470.77     19.61 o 
   4   6  10      552.24      507.11     14.58 o 
   5   6  10      142.39      146.04      9.08 o 
  -1   7  10       38.95       50.22      7.86 o 
   0   7  10      197.52      202.62      7.71 o 
   1   7  10      433.31      387.33     10.15 o 
   2   7  10      542.85      540.49     16.12 o 
   3   7  10      520.66      513.40     21.76 o 
   4   7  10      115.80      115.18      8.75 o 
   1   8  10       69.46       76.30      6.09 o 
   2   8  10      100.73      110.69      9.94 o 
   3   8  10        1.77       12.94      7.65 o 
  -3  -7  11        0.54       20.40      7.51 o 
  -2  -7  11        7.16        6.06      7.63 o 
  -1  -7  11       65.50       73.17      6.11 o 
   0  -7  11       38.70       43.04      5.37 o 
   1  -7  11        3.95       14.21      5.83 o 
  -4  -6  11        9.95       24.13     17.02 o 
  -3  -6  11      247.90      215.52     10.71 o 
  -2  -6  11        9.55       14.46      6.34 o 
  -1  -6  11       57.46       60.28      5.42 o 
   0  -6  11      119.07      127.99      6.32 o 
   1  -6  11       29.94       39.33      5.19 o 
   2  -6  11        0.00        6.01      6.82 o 
  -4  -5  11      175.66      160.07      9.22 o 
  -3  -5  11      220.14      213.44     10.21 o 
  -2  -5  11       68.31       74.83      7.08 o 
  -1  -5  11       38.15       42.52      4.77 o 
   0  -5  11        0.26        9.54      4.11 o 
   1  -5  11       32.35       47.39      6.40 o 
   2  -5  11       21.12       34.04      6.50 o 
   3  -5  11       15.60       19.26      7.70 o 
  -4  -4  11      175.69      139.71     14.60 o 
  -3  -4  11      535.48      499.32     13.94 o 
  -2  -4  11       67.65       88.54      7.89 o 
  -1  -4  11       43.91       43.49      4.48 o 
   0  -4  11      341.36      347.65      8.59 o 
   1  -4  11      221.81      224.47      7.89 o 
   2  -4  11       32.58       29.92      6.00 o 
   3  -4  11      150.07      126.17      8.80 o 
  -4  -3  11        5.93       13.86      4.93 o 
  -3  -3  11      293.82      291.57      9.37 o 
  -2  -3  11       75.88       72.73      6.20 o 
  -1  -3  11      415.31      389.28     10.48 o 
   0  -3  11      758.39      703.04     13.26 o 
   1  -3  11      106.96      104.95      5.14 o 
   2  -3  11        4.67        5.67      5.29 o 
   3  -3  11       60.51       71.33      7.42 o 
   4  -3  11       20.08       19.72      6.89 o 
  -4  -2  11      363.10      391.99     10.34 o 
  -3  -2  11       42.08       47.85      4.52 o 
  -2  -2  11      244.63      221.58      6.85 o 
  -1  -2  11      390.51      366.49      7.67 o 
   0  -2  11       64.21       68.49      3.71 o 
   1  -2  11        9.40       20.59      3.38 o 
   2  -2  11       37.38       58.15      3.49 o 
   3  -2  11       77.19       95.54     14.42 o 
   4  -2  11       21.06       37.81      6.83 o 
  -4  -1  11      235.07      243.80     12.98 o 
  -3  -1  11       60.65       62.56      4.78 o 
  -2  -1  11        0.05        5.53      3.69 o 
  -1  -1  11       18.65       26.47      3.50 o 
   0  -1  11     1035.84     1017.05     19.71 o 
   1  -1  11       35.63       40.73      3.05 o 
   2  -1  11      358.70      329.30      6.06 o 
   3  -1  11       80.65       88.43      4.96 o 
   4  -1  11        3.54       21.08      5.84 o 
   5  -1  11        0.60       12.69      9.18 o 
  -4   0  11       38.80       46.58      5.69 o 
  -3   0  11        0.55       11.51      4.23 o 
  -2   0  11      455.51      442.13     13.20 o 
  -1   0  11      968.43      927.77     16.94 o 
   0   0  11      566.25      530.44      7.16 o 
   1   0  11      791.80      731.29     19.58 o 
   2   0  11       29.66       38.76      4.92 o 
   3   0  11        0.28        5.38      3.53 o 
   4   0  11       57.81       65.32      9.12 o 
   5   0  11        7.93       21.24      6.23 o 
  -4   1  11      136.48      132.63      7.21 o 
  -3   1  11      564.83      513.12     11.00 o 
  -2   1  11      599.04      621.55     12.48 o 
  -1   1  11      399.33      381.71      8.47 o 
   0   1  11      230.47      266.85      8.84 o 
   1   1  11       22.99       35.69      2.98 o 
   2   1  11       65.90       76.59      5.22 o 
   3   1  11      317.21      314.17     17.24 o 
   4   1  11      200.64      192.51      8.79 o 
   5   1  11       60.94       54.88      6.09 o 
  -4   2  11       37.54       56.49      6.59 o 
  -3   2  11      122.79      131.58      6.42 o 
  -2   2  11       57.79       61.68      5.37 o 
  -1   2  11      179.37      181.53      5.96 o 
   0   2  11      337.26      340.73     10.42 o 
   1   2  11      290.29      285.83      5.59 o 
   2   2  11      730.26      700.51     32.47 o 
   3   2  11      205.05      187.03     11.63 o 
   4   2  11      102.91       95.04      6.84 o 
   5   2  11       63.44       69.80      6.27 o 
  -3   3  11       15.44       21.26      6.41 o 
  -2   3  11        5.36       14.66      5.29 o 
  -1   3  11      472.36      461.74     21.32 o 
   0   3  11      162.42      169.36      8.13 o 
   1   3  11      498.80      466.19      8.97 o 
   2   3  11      112.57      117.37      5.21 o 
   3   3  11       21.39       30.45      7.61 o 
   4   3  11       29.88       32.46      5.67 o 
   5   3  11       33.75       36.38      6.77 o 
  -3   4  11      180.83      209.21     15.27 o 
  -2   4  11       57.19       61.01      6.81 o 
  -1   4  11       23.58       21.25      5.32 o 
   0   4  11       82.69       82.69      6.04 o 
   1   4  11       76.78       76.33      4.77 o 
   2   4  11       79.71       85.59      7.29 o 
   3   4  11      357.79      353.48     11.32 o 
   4   4  11       25.22       33.35      5.83 o 
   5   4  11       30.15       30.68      7.19 o 
  -2   5  11       72.03       77.45      7.85 o 
  -1   5  11        3.29        0.98      5.58 o 
   0   5  11       12.92       23.71      4.03 o 
   1   5  11      259.48      273.40      9.24 o 
   2   5  11       96.73      113.01      5.82 o 
   3   5  11      293.85      288.83     13.05 o 
   4   5  11      492.82      448.65     14.00 o 
   5   5  11       22.98       34.97      7.26 o 
  -1   6  11       41.93       48.29      7.35 o 
   0   6  11      608.80      554.84     11.64 o 
   1   6  11      431.63      420.77     16.16 o 
   2   6  11      149.43      151.28      6.72 o 
   3   6  11      195.81      192.81     10.20 o 
   4   6  11       18.01       40.43     11.65 o 
   0   7  11      290.42      289.80      9.10 o 
   1   7  11      111.73      117.28      8.44 o 
   2   7  11        4.38       16.97      5.04 o 
   3   7  11       66.25       95.77      9.02 o 
   4   7  11      171.35      164.46     18.48 o 
  -2  -7  12       21.44       34.09     16.15 o 
  -1  -7  12        9.58       14.56      7.05 o 
   0  -7  12        0.46       22.12      5.87 o 
  -3  -6  12       35.71       50.22      9.61 o 
  -2  -6  12       13.07       23.21      6.84 o 
  -1  -6  12       26.87       27.88      6.58 o 
   0  -6  12       14.41       15.73      5.01 o 
   1  -6  12       14.08       33.46      8.00 o 
   2  -6  12       11.32       24.25      9.36 o 
  -4  -5  12       19.40       15.21      6.79 o 
  -3  -5  12       35.57       35.70      6.93 o 
  -2  -5  12      182.13      198.92      9.66 o 
  -1  -5  12      101.08       88.69      7.33 o 
   0  -5  12      334.34      330.64     11.48 o 
   1  -5  12      137.55      139.82      6.48 o 
   2  -5  12        7.83        4.14      6.51 o 
  -4  -4  12       62.99       42.04      6.95 o 
  -3  -4  12      290.09      260.28     10.90 o 
  -2  -4  12     1056.48     1028.74     43.57 o 
  -1  -4  12      216.01      199.32     16.21 o 
   0  -4  12      121.17      114.58      5.56 o 
   1  -4  12        0.08        9.18      4.24 o 
   2  -4  12        1.46       12.77      5.98 o 
   3  -4  12        0.23       12.48      7.14 o 
  -4  -3  12      246.65      241.56     13.92 o 
  -3  -3  12      101.75      105.63     10.58 o 
  -2  -3  12       31.57       31.78      8.76 o 
  -1  -3  12        1.14        7.67      4.71 o 
   0  -3  12       82.89       98.00      4.85 o 
   1  -3  12      164.20      164.74      8.81 o 
   2  -3  12       73.33       58.47      7.71 o 
   3  -3  12       59.81       76.20      7.52 o 
   4  -3  12       16.84       32.94      7.57 o 
  -4  -2  12       33.84       34.92      8.88 o 
  -3  -2  12        9.80       18.05      4.31 o 
  -2  -2  12        0.82        2.14      3.94 o 
  -1  -2  12      156.55      158.85      5.82 o 
   0  -2  12      715.35      671.24     20.72 o 
   1  -2  12      107.64       99.83      4.06 o 
   2  -2  12       94.44       85.18      6.99 o 
   3  -2  12        2.12       11.72      8.40 o 
   4  -2  12        2.37        7.73      6.42 o 
  -4  -1  12      148.49      154.07      6.46 o 
  -3  -1  12       70.07       86.37      5.52 o 
  -2  -1  12      114.86      114.48      7.59 o 
  -1  -1  12      615.17      592.57     10.09 o 
   0  -1  12       24.34       28.13      3.29 o 
   1  -1  12        8.32       15.30      2.83 o 
   2  -1  12        8.61       22.65      4.36 o 
   3  -1  12       53.93       56.71      4.46 o 
   4  -1  12       48.31       57.42      9.05 o 
  -4   0  12      425.41      403.45     10.89 o 
  -3   0  12     1082.60      992.02     24.26 o 
  -2   0  12      246.22      206.42      6.90 o 
  -1   0  12      332.51      351.12      8.05 o 
   0   0  12       12.72       18.09      2.89 o 
   1   0  12       83.25       87.17      4.04 o 
   2   0  12      237.10      243.15      6.18 o 
   3   0  12      527.20      488.67      9.87 o 
   4   0  12      124.30      113.80      5.99 o 
   5   0  12       29.25       28.86      6.26 o 
  -4   1  12        8.22       18.55      5.44 o 
  -3   1  12       77.55       85.51      5.84 o 
  -2   1  12        4.54       10.74      4.13 o 
  -1   1  12      678.20      665.97     16.39 o 
   0   1  12      395.81      398.06      9.98 o 
   1   1  12      960.73      937.50     19.20 o 
   2   1  12      292.46      293.85      7.89 o 
   3   1  12      320.54      325.16      8.12 o 
   4   1  12       18.90       30.27      4.69 o 
   5   1  12        2.50       13.11      5.37 o 
  -3   2  12       66.16       72.84      9.15 o 
  -2   2  12      176.45      200.78     21.61 o 
  -1   2  12     1472.74     1348.74     20.64 o 
   0   2  12     2891.92     2911.43     63.06 o 
   1   2  12      944.64      914.11     39.72 o 
   2   2  12        4.33        8.21      3.43 o 
   3   2  12      233.92      215.27      8.80 o 
   4   2  12       27.86       28.94      5.67 o 
   5   2  12       74.98       86.58      7.78 o 
  -3   3  12      214.39      264.07     11.20 o 
  -2   3  12      107.80      111.39      7.85 o 
  -1   3  12      250.42      235.21      9.32 o 
   0   3  12      234.00      236.84     10.26 o 
   1   3  12       21.27       30.56      4.11 o 
   2   3  12      455.39      451.20      9.15 o 
   3   3  12      421.61      407.88     11.86 o 
   4   3  12       51.79       52.29      7.35 o 
   5   3  12       15.94       21.18      6.87 o 
  -2   4  12       48.84       47.73      6.82 o 
  -1   4  12      162.78      159.50      9.68 o 
   0   4  12      104.15      112.46      5.48 o 
   1   4  12      228.93      226.89      7.27 o 
   2   4  12      489.12      486.62     15.53 o 
   3   4  12      269.04      278.18     10.55 o 
   4   4  12      125.71      125.36      8.06 o 
   5   4  12       25.24       22.68      6.95 o 
  -2   5  12      136.62      164.72     13.40 o 
  -1   5  12      295.51      294.85     16.77 o 
   0   5  12      898.73      858.32     13.78 o 
   1   5  12      150.75      146.56      6.39 o 
   2   5  12       32.63       26.24      4.41 o 
   3   5  12       72.67       47.72      6.39 o 
   4   5  12        7.54       24.83      6.88 o 
  -1   6  12       66.50       91.87      8.62 o 
   0   6  12      189.25      203.97      7.53 o 
   1   6  12        4.83        2.45      4.64 o 
   2   6  12       76.75       73.64      5.62 o 
   3   6  12      131.95      142.15      8.84 o 
   4   6  12      452.22      433.10     19.61 o 
   0   7  12       87.79       88.42      6.67 o 
   1   7  12      227.74      206.34      8.03 o 
   2   7  12      276.70      271.03      9.11 o 
   3   7  12      391.75      377.35     11.50 o 
  -1  -7  13        4.18       21.30      7.89 o 
  -3  -6  13      105.47      101.33      9.03 o 
  -2  -6  13       48.25       54.98      7.63 o 
  -1  -6  13       12.34        9.85      6.69 o 
   0  -6  13       18.26       29.27      5.41 o 
   1  -6  13       47.56       56.49      7.27 o 
  -3  -5  13      309.51      325.22     12.77 o 
  -2  -5  13      978.64      871.59     19.02 o 
  -1  -5  13      254.40      246.37     10.48 o 
   0  -5  13       15.81       28.23      4.96 o 
   1  -5  13       18.26       43.99     13.78 o 
   2  -5  13       22.79       33.67      7.14 o 
  -4  -4  13       75.58       80.99     10.56 o 
  -3  -4  13      140.74      147.00      9.32 o 
  -2  -4  13       55.65       61.13      6.57 o 
  -1  -4  13        0.36        6.25      5.02 o 
   0  -4  13      117.35      104.98      5.40 o 
   1  -4  13      174.90      168.89      6.74 o 
   2  -4  13       15.79       28.24      6.70 o 
   3  -4  13       29.06       22.37      8.61 o 
  -4  -3  13        3.38       16.12      5.27 o 
  -3  -3  13       27.67       37.72      8.01 o 
  -2  -3  13      127.44      140.59      8.12 o 
  -1  -3  13       92.82       88.91      6.61 o 
   0  -3  13      295.75      251.53      9.44 o 
   1  -3  13      449.57      409.49     16.01 o 
   2  -3  13       33.30       31.90      6.39 o 
   3  -3  13        6.77       16.63      7.75 o 
  -4  -2  13       73.90       73.63      6.16 o 
  -3  -2  13      414.66      397.58      9.87 o 
  -2  -2  13      131.63      136.98      6.18 o 
  -1  -2  13      260.17      246.11      8.42 o 
   0  -2  13       15.06       25.86      4.85 o 
   1  -2  13       86.31       85.79      5.06 o 
   2  -2  13       13.49       32.63      7.74 o 
   3  -2  13       22.32       30.52      6.22 o 
   4  -2  13        4.98       36.62      6.92 o 
  -4  -1  13      245.94      252.68      9.19 o 
  -3  -1  13      121.33      121.89      6.44 o 
  -2  -1  13      115.80      113.59      7.70 o 
  -1  -1  13       13.77       25.21      4.78 o 
   0  -1  13      381.42      351.83      6.42 o 
   1  -1  13       56.92       54.25      3.46 o 
   2  -1  13      159.23      149.44      5.99 o 
   3  -1  13       94.36      108.52      8.76 o 
   4  -1  13       12.00       23.22      6.98 o 
  -4   0  13        5.88       17.65      5.83 o 
  -3   0  13        2.60        3.94      4.57 o 
  -2   0  13       17.65       28.32      4.39 o 
  -1   0  13      883.51      898.82     23.11 o 
   0   0  13      971.26      987.64     18.57 o 
   1   0  13      511.93      456.47      7.41 o 
   2   0  13      226.99      215.31      5.68 o 
   3   0  13      156.04      155.42     11.24 o 
   4   0  13        3.50       15.32      4.80 o 
  -3   1  13      201.61      182.15      8.32 o 
  -2   1  13      144.71      158.56      6.55 o 
  -1   1  13      492.95      455.12      9.35 o 
   0   1  13      911.78      977.44     27.53 o 
   1   1  13        9.64       20.17      3.18 o 
   2   1  13       13.63       26.50      3.47 o 
   3   1  13      329.04      319.80     13.63 o 
   4   1  13      124.84      115.53     13.08 o 
   5   1  13       39.95       63.23      6.49 o 
  -3   2  13      117.62      113.96     11.60 o 
  -2   2  13      387.39      370.91     12.32 o 
  -1   2  13        0.34        0.52      6.87 o 
   0   2  13        0.89        8.21     12.53 o 
   1   2  13       78.33       90.03      5.14 o 
   2   2  13      232.35      216.60      6.60 o 
   3   2  13      153.53      142.26     11.61 o 
   4   2  13      108.89      104.35      8.15 o 
   5   2  13       47.09       36.41     16.97 o 
  -3   3  13        2.18       23.10      6.74 o 
  -2   3  13        6.03       10.96      5.81 o 
  -1   3  13       73.00       63.77     10.36 o 
   0   3  13      117.51      109.29      5.37 o 
   1   3  13       82.29       79.54      6.18 o 
   2   3  13      489.93      466.08     29.82 o 
   3   3  13       37.11       42.93      6.07 o 
   4   3  13        3.51        0.97      5.49 o 
   5   3  13       58.34       57.77      7.39 o 
  -2   4  13      190.42      190.49     31.05 o 
  -1   4  13      415.67      435.41     13.21 o 
   0   4  13      323.91      321.21     10.82 o 
   1   4  13      675.88      650.87     11.64 o 
   2   4  13       12.76       14.93      4.38 o 
   3   4  13      157.52      156.30      8.73 o 
   4   4  13       24.68       52.20      8.44 o 
  -1   5  13       25.45       38.05      6.81 o 
   0   5  13        1.24        4.76      5.40 o 
   1   5  13       97.68       96.73     10.70 o 
   2   5  13      238.37      248.76      8.05 o 
   3   5  13      233.78      243.59     10.65 o 
   4   5  13      368.98      356.57     31.64 o 
  -1   6  13       44.18       55.08      8.37 o 
   0   6  13      342.60      348.49     12.71 o 
   1   6  13      611.20      559.35     15.14 o 
   2   6  13      388.53      387.03     10.36 o 
   3   6  13      298.34      283.07     11.69 o 
   4   6  13       54.90       69.42      8.21 o 
   1   7  13      121.68      119.66     13.15 o 
   2   7  13        0.16       13.42      7.56 o 
   3   7  13        0.68       15.15      9.87 o 
  -2  -6  14       21.95       23.83      7.25 o 
  -1  -6  14        0.10       10.51      7.08 o 
   0  -6  14       40.48       61.77      6.17 o 
   1  -6  14       21.77       43.38      6.55 o 
  -3  -5  14       14.27       25.59      7.36 o 
  -2  -5  14        1.10        9.88      6.41 o 
  -1  -5  14       20.89       23.28      6.26 o 
   0  -5  14       71.31       84.44      6.15 o 
   1  -5  14       73.55       81.22     10.06 o 
   2  -5  14       12.38       31.69     11.73 o 
  -3  -4  14      110.92      119.35     17.31 o 
  -2  -4  14      228.62      215.56     18.79 o 
  -1  -4  14       29.27       32.43      9.93 o 
   0  -4  14       62.26       73.99      5.31 o 
   1  -4  14       33.88       58.54      5.11 o 
   2  -4  14        0.10        6.04      6.83 o 
   3  -4  14        1.89       19.28      8.53 o 
  -3  -3  14      346.26      307.84     24.52 o 
  -2  -3  14        1.17        1.28      5.58 o 
  -1  -3  14       26.82       23.74      7.62 o 
   0  -3  14       20.50       21.67      4.29 o 
   1  -3  14       71.33       88.89      6.69 o 
   2  -3  14       10.95       25.49     17.33 o 
   3  -3  14       11.96       21.96      7.17 o 
  -4  -2  14       32.56       34.56      5.91 o 
  -3  -2  14        0.37       14.21      4.41 o 
  -2  -2  14       11.38       22.17      4.65 o 
  -1  -2  14      129.14      132.21      5.82 o 
   0  -2  14      145.35      126.87      6.15 o 
   1  -2  14      135.46      130.31      5.75 o 
   2  -2  14       34.89       50.12      8.21 o 
   3  -2  14        8.47       18.21      6.17 o 
   4  -2  14        0.43        3.98      6.88 o 
  -4  -1  14        7.08       18.32      7.86 o 
  -3  -1  14      352.64      366.48     10.21 o 
  -2  -1  14      226.04      195.28     12.02 o 
  -1  -1  14      433.95      423.84     12.60 o 
   0  -1  14      406.73      392.07     11.51 o 
   1  -1  14       80.54       84.04      4.84 o 
   2  -1  14       57.00       71.88      8.17 o 
   3  -1  14       15.25       26.34      5.82 o 
   4  -1  14       19.51       33.32      9.29 o 
  -3   0  14      268.51      270.01      9.09 o 
  -2   0  14      605.71      563.45     11.98 o 
  -1   0  14      219.77      225.15      7.29 o 
   0   0  14        6.48       17.41      5.79 o 
   1   0  14       14.28       28.46      3.44 o 
   2   0  14       51.54       56.12      5.81 o 
   3   0  14      154.05      163.55      8.84 o 
   4   0  14      101.09      100.95      6.07 o 
  -3   1  14        5.61       19.17      5.40 o 
  -2   1  14       12.51       15.97      4.59 o 
  -1   1  14       52.29       52.97      4.66 o 
   0   1  14      806.33      812.79     23.55 o 
   1   1  14      866.98      870.00     21.38 o 
   2   1  14      225.62      205.24      5.68 o 
   3   1  14       95.18       86.73      5.47 o 
   4   1  14        2.73       14.06      4.80 o 
  -3   2  14       50.36       51.57      7.69 o 
  -2   2  14       80.60      102.16      7.99 o 
  -1   2  14       11.84       16.41      5.61 o 
   0   2  14      237.68      233.72     12.12 o 
   1   2  14       37.29       44.81      4.70 o 
   2   2  14       89.06       89.15      9.72 o 
   3   2  14        8.86       17.12      5.34 o 
   4   2  14       19.57       46.64      6.40 o 
  -2   3  14      454.99      479.57     14.90 o 
  -1   3  14       82.60       85.22      7.16 o 
   0   3  14      116.04      138.64      8.51 o 
   1   3  14       19.04       29.13      4.74 o 
   2   3  14       83.16       95.87      6.87 o 
   3   3  14      190.22      190.59      9.28 o 
   4   3  14      174.22      142.81     11.35 o 
  -2   4  14        8.45       20.43      7.48 o 
  -1   4  14        1.47        9.74      5.75 o 
   0   4  14      201.46      193.44     13.14 o 
   1   4  14      228.86      232.68      7.43 o 
   2   4  14      232.78      262.22     16.11 o 
   3   4  14       12.46       19.30      7.62 o 
   4   4  14       46.77       64.38      7.02 o 
  -1   5  14      182.11      188.98     11.96 o 
   0   5  14      162.33      159.90     11.94 o 
   1   5  14      706.37      639.85     12.77 o 
   2   5  14      184.47      174.38      7.83 o 
   3   5  14        1.18        9.41      6.57 o 
   4   5  14        0.58       15.78      7.73 o 
   0   6  14      193.53      224.34     10.94 o 
   1   6  14       37.71       44.38      5.47 o 
   2   6  14        3.96       21.48      5.44 o 
   3   6  14      105.61      110.00      8.63 o 
  -1  -6  15      180.38      184.95     10.37 o 
   0  -6  15       32.39       56.02      8.01 o 
  -2  -5  15      224.37      204.61     19.07 o 
  -1  -5  15      209.92      195.16     10.22 o 
   0  -5  15       33.34       36.12      6.57 o 
   1  -5  15        0.87       22.51      5.58 o 
  -3  -4  15      134.50      123.31      9.39 o 
  -2  -4  15        9.09       18.41      6.39 o 
  -1  -4  15       76.38       70.27      6.94 o 
   0  -4  15       21.60       20.74      5.88 o 
   1  -4  15      100.94      103.26      6.18 o 
   2  -4  15       45.64       58.79      8.07 o 
  -3  -3  15       15.30       21.37      6.41 o 
  -2  -3  15       73.81       78.53      7.49 o 
  -1  -3  15       24.78       32.78      6.25 o 
   0  -3  15      106.55      118.30      7.52 o 
   1  -3  15       96.17      107.05      7.82 o 
   2  -3  15        3.55       12.99     10.14 o 
   3  -3  15        2.48        7.60      7.31 o 
  -3  -2  15      311.41      294.33      9.14 o 
  -2  -2  15      135.16      144.31      6.59 o 
  -1  -2  15       63.72       78.15     11.82 o 
   0  -2  15       76.04       77.72     20.11 o 
   1  -2  15       41.33       49.36      4.49 o 
   2  -2  15       14.49       23.77      5.78 o 
   3  -2  15       24.43       32.43      6.58 o 
  -3  -1  15      214.42      174.72      7.76 o 
  -2  -1  15      603.43      543.59     11.51 o 
  -1  -1  15       46.22       57.40      6.01 o 
   0  -1  15       49.20       55.19      4.47 o 
   1  -1  15       50.82       52.64      4.93 o 
   2  -1  15      148.95      169.18     15.57 o 
   3  -1  15       72.78       80.84      7.24 o 
   4  -1  15       67.24       89.52     26.42 o 
  -3   0  15       15.29       19.49      5.43 o 
  -2   0  15       40.55       50.07      5.73 o 
  -1   0  15       47.66       53.50      4.98 o 
   0   0  15      709.91      702.82     11.71 o 
   1   0  15      374.17      358.00      7.22 o 
   2   0  15      160.40      169.13      6.65 o 
   3   0  15       23.80       50.35      7.49 o 
   4   0  15        0.37       12.10      5.39 o 
  -3   1  15      126.77      149.20      9.86 o 
  -2   1  15      195.38      210.05     10.10 o 
  -1   1  15      301.09      278.94     13.98 o 
   0   1  15      603.61      592.57     35.14 o 
   1   1  15      649.91      659.52     33.75 o 
   2   1  15      109.79      130.05      8.94 o 
   3   1  15       48.97       49.19      7.48 o 
   4   1  15      112.78       96.93     12.52 o 
  -2   2  15      247.35      244.00     22.79 o 
  -1   2  15       13.87       17.35      6.38 o 
   0   2  15      462.67      457.30     31.30 o 
   1   2  15      344.38      331.54     14.96 o 
   2   2  15       38.48       55.08      8.64 o 
   3   2  15      196.32      178.46      8.92 o 
   4   2  15       95.41      123.42      8.51 o 
  -2   3  15        2.08        9.62      6.34 o 
  -1   3  15       22.75       31.51      6.25 o 
   0   3  15      273.29      249.15      9.90 o 
   1   3  15      199.59      195.03      7.05 o 
   2   3  15      257.21      252.94      7.70 o 
   3   3  15       57.89       56.98      6.88 o 
   4   3  15        8.63       17.51      6.35 o 
  -1   4  15      486.09      519.03     21.68 o 
   0   4  15      187.62      184.89      9.17 o 
   1   4  15      547.68      518.56     11.11 o 
   2   4  15        1.35       21.15      4.88 o 
   3   4  15      158.66      160.81     18.51 o 
   4   4  15       82.59       62.82      7.73 o 
  -1   5  15       89.47      106.73      8.89 o 
   0   5  15        9.17       13.89      6.10 o 
   1   5  15       15.63       26.63      6.80 o 
   2   5  15       86.26       91.55      6.13 o 
   3   5  15      179.06      177.18      9.96 o 
   1   6  15      290.80      259.24     12.88 o 
   2   6  15      306.30      284.34     11.17 o 
   3   6  15      132.46      145.97     12.77 o 
  -2  -5  16        0.29        3.40      7.44 o 
  -1  -5  16      109.75      116.87      8.82 o 
   0  -5  16       19.33       49.24      9.74 o 
   1  -5  16       23.63       32.57      7.59 o 
  -2  -4  16      125.28      128.52     14.50 o 
  -1  -4  16        7.85       18.04      6.51 o 
   0  -4  16       32.18       36.59      6.19 o 
   1  -4  16       35.55       35.01      7.52 o 
   2  -4  16       16.49       37.62      8.09 o 
  -3  -3  16      110.24      102.79      8.54 o 
  -2  -3  16      113.05      101.76      9.89 o 
  -1  -3  16       27.14       29.71      6.51 o 
   0  -3  16       10.62       14.00      6.11 o 
   1  -3  16       67.64       72.57      5.67 o 
   2  -3  16       40.95       53.79     11.10 o 
  -3  -2  16       48.43       62.25      5.82 o 
  -2  -2  16        0.37       16.10      4.98 o 
  -1  -2  16        4.88       18.76      5.77 o 
   0  -2  16      123.51      123.73     11.37 o 
   1  -2  16      132.77      125.97      5.81 o 
   2  -2  16       25.51       30.87      6.29 o 
   3  -2  16       18.24       32.37      7.13 o 
  -3  -1  16       46.85       64.25      6.11 o 
  -2  -1  16      171.43      159.29      7.35 o 
  -1  -1  16      180.92      189.16     10.57 o 
   0  -1  16      412.96      407.72      9.14 o 
   1  -1  16      166.34      170.67      5.44 o 
   2  -1  16       49.07       48.08      6.25 o 
   3  -1  16        4.34        9.11      6.79 o 
  -3   0  16       90.57       97.95      7.00 o 
  -2   0  16      122.99      114.48      6.87 o 
  -1   0  16      159.09      156.29      7.08 o 
   0   0  16       11.29       17.44      4.62 o 
   1   0  16       27.97       40.85      4.14 o 
   2   0  16       48.98       58.16      5.20 o 
   3   0  16       66.98       90.25     15.10 o 
   4   0  16       82.29       80.01      8.62 o 
  -2   1  16        4.88        6.94      6.31 o 
  -1   1  16       86.06       84.60      7.61 o 
   0   1  16       43.00       56.39      6.08 o 
   1   1  16      237.20      230.82      9.09 o 
   2   1  16       57.91       59.96      6.57 o 
   3   1  16       71.68       82.71      7.48 o 
   4   1  16        1.92       15.58      6.77 o 
  -2   2  16       56.40       62.70      7.81 o 
  -1   2  16      165.27      153.21      9.81 o 
   0   2  16       40.87       33.65     11.13 o 
   1   2  16        1.92       10.42      4.68 o 
   2   2  16       24.27       35.51      9.72 o 
   3   2  16       23.11       32.98     13.44 o 
   4   2  16        8.23       27.32      7.34 o 
  -2   3  16       34.59       40.13      7.31 o 
  -1   3  16      209.87      219.95     10.65 o 
   0   3  16      144.48      146.41      9.31 o 
   1   3  16       62.04       74.45      5.59 o 
   2   3  16       33.40       46.64      6.63 o 
   3   3  16       64.91       64.89     13.11 o 
   4   3  16       78.84       78.18      8.16 o 
  -1   4  16       11.01       17.31      6.69 o 
   0   4  16       34.22       37.64      6.53 o 
   1   4  16      142.68      116.38      7.81 o 
   2   4  16      350.08      317.73      9.17 o 
   3   4  16       96.06      102.22      8.71 o 
   0   5  16      167.50      194.20     11.96 o 
   1   5  16      436.68      422.74     14.13 o 
   2   5  16      426.17      410.97     19.99 o 
   3   5  16       78.31       81.22     11.92 o 
  -2  -4  17       34.06       36.70     18.67 o 
  -1  -4  17        9.00       16.71      7.31 o 
   0  -4  17        1.01       13.54      6.75 o 
   1  -4  17        4.16       16.27      7.07 o 
  -2  -3  17      115.20      104.28      8.71 o 
  -1  -3  17        5.02        7.24      8.41 o 
   0  -3  17       73.38       78.82     16.77 o 
   1  -3  17       47.10       61.17      5.83 o 
   2  -3  17        0.23       30.17      7.03 o 
  -2  -2  17      345.21      356.00     13.03 o 
  -1  -2  17      246.05      253.67     49.29 o 
   0  -2  17      110.05      115.94      7.91 o 
   1  -2  17       21.93       28.93      4.84 o 
   2  -2  17        1.03       22.20      6.55 o 
  -2  -1  17      117.58      125.51      7.08 o 
  -1  -1  17      137.00      131.46      6.96 o 
   0  -1  17        0.28        8.76      5.78 o 
   1  -1  17       78.01       94.95     12.66 o 
   2  -1  17       72.42       83.76      7.05 o 
   3  -1  17       29.61       40.98      7.37 o 
  -2   0  17       40.18       36.56      6.81 o 
  -1   0  17       36.14       69.06     17.87 o 
   0   0  17      168.89      175.12      9.00 o 
   1   0  17      515.33      497.33     19.37 o 
   2   0  17      322.06      325.90     11.21 o 
   3   0  17       40.85       56.57      9.05 o 
  -2   1  17      146.22      137.27      9.82 o 
  -1   1  17      247.45      269.67     11.28 o 
   0   1  17        6.22       18.40      5.85 o 
   1   1  17        2.63       28.10      6.64 o 
   2   1  17        1.50       13.49      5.98 o 
   3   1  17        0.29       11.96     14.18 o 
  -2   2  17      110.63      104.29      9.06 o 
  -1   2  17      229.05      251.76     25.03 o 
   0   2  17       10.87       22.54      6.00 o 
   1   2  17      287.55      291.52     22.64 o 
   2   2  17        9.82       19.05     10.23 o 
   3   2  17       94.79       77.81      9.07 o 
  -1   3  17       37.32       48.85      7.16 o 
   0   3  17      163.07      162.87      9.06 o 
   1   3  17      244.38      249.90     25.38 o 
   2   3  17      336.20      324.61     12.13 o 
   3   3  17       28.16       32.48     12.28 o 
   0   4  17      176.09      209.42     13.14 o 
   1   4  17      125.92      130.97     12.47 o 
   2   4  17      140.17      142.86     10.77 o 
   3   4  17        2.66       11.52      8.11 o 
   1   5  17       21.68       46.81      7.93 o 
   2   5  17       38.53       55.37      6.44 o 
   0  -4  18        7.33        7.46      7.17 o 
  -1  -3  18       42.42       36.20      7.61 o 
   0  -3  18        3.04        4.16      9.07 o 
   1  -3  18        5.98       20.02      9.33 o 
  -2  -2  18       16.80       15.26      7.49 o 
  -1  -2  18       48.57       56.74      7.12 o 
   0  -2  18        0.95        9.51      6.12 o 
   1  -2  18       95.54       98.44      9.60 o 
   2  -2  18       20.63       35.75      7.82 o 
  -2  -1  18       87.41      101.64     12.80 o 
  -1  -1  18      149.18      155.41      7.27 o 
   0  -1  18       79.28       65.39     10.71 o 
   1  -1  18      150.71      147.90     12.51 o 
   2  -1  18       70.89       67.99      7.83 o 
  -2   0  18      141.93      155.05      9.82 o 
  -1   0  18      104.71      120.74      9.48 o 
   0   0  18       75.11       84.03      8.78 o 
   1   0  18       61.95       73.20     15.83 o 
   2   0  18       19.62       39.43      6.83 o 
   3   0  18        0.47       19.07     11.11 o 
  -1   1  18       43.93       51.40      7.40 o 
   0   1  18       20.59       44.76      9.63 o 
   1   1  18      297.90      269.89     20.78 o 
   2   1  18      103.08      106.37     18.57 o 
   3   1  18       29.96       40.97      7.63 o 
  -1   2  18       35.74       46.04      8.03 o 
   0   2  18      143.49      139.23      9.08 o 
   1   2  18       68.77       67.84      7.66 o 
   2   2  18       73.52       76.71      9.64 o 
   3   2  18       44.74       70.57      8.21 o 
   0   3  18      296.05      310.60     30.97 o 
   1   3  18       22.49       30.49      8.74 o 
   2   3  18       32.07       33.56      7.24 o 
   3   3  18       28.93       25.78      9.62 o 
   1   4  18       16.93       17.88      6.41 o 
   2   4  18      202.81      197.70     10.35 o 
  -1  -2  19      159.80      144.38     16.57 o 
   0  -2  19      107.04      122.22     10.02 o 
   1  -2  19       33.26       37.95     10.62 o 
  -1  -1  19        2.37        1.89      7.10 o 
   0  -1  19       13.11       27.65      9.90 o 
   1  -1  19       20.03       36.45      9.58 o 
   2  -1  19       25.95       27.93      7.07 o 
  -1   0  19       21.39       38.13      7.30 o 
   0   0  19        3.47       16.18     14.06 o 
   1   0  19       31.93       40.62      7.44 o 
   2   0  19       92.11      119.70     12.83 o 
  -1   1  19      154.73      170.44     10.46 o 
   0   1  19      146.78      163.85     13.08 o 
   1   1  19        1.10        6.28      6.59 o 
   2   1  19       56.14       55.93      6.98 o 
   0   2  19       43.74       46.05      7.54 o 
   1   2  19        0.16       10.89     17.73 o 
   2   2  19        0.32       13.76      7.13 o 
   1   3  19      101.89      103.19      8.48 o 
                                                 
